# Supplementary material for: 7,7′-Dihy­droxy-4,4′-dimethyl-3,4-dihydro-2H,2′H-4,6′-bichromene-2,2′-dione
Source: Acta Crystallogr Sect E Struct Rep Online. 2010 Dec 18;67(Pt 1):o201. doi: 10.1107/S160053681005244X (PMC3050332; doi:10.1107/S160053681005244X)
Supplement: Supplementary file 1 [file e-67-0o201-sup1.cif]

##############################################################################
###                                                                        ###
###        Electronic paper (Acta Crystallographica Section E)             ###
###                                                                        ###
##############################################################################
#                                                                            #
# This CIF contains the data in a paper accepted for publication in Acta     #
# Crystallographica Section E. It conforms to the requirements of Notes      #
# for Authors for Section E, and has been peer reviewed under the auspices   #
# of the IUCr Commission on Journals.                                        #
#                                                                            #
# Full details of the Crystallographic Information File format               #
# are given in the paper "The Crystallographic Information File (CIF):       #
# a New Standard Archive File for Crystallography" by S. R. Hall, F. H.      #
# Allen and I. D. Brown [Acta Cryst. (1991), A47, 655-685].                  #
#                                                                            #
# The current version of the core CIF dictionary is obtainable from          #
# ftp://ftp.iucr.org/pub/cif_core.dic. The current version number is 2.4.    #
#                                                                            #
# Software is freely available for graphical display of the structure(s) in  #
# this CIF.  For information consult the CIF home page http://www.iucr.org/  #
# cif/home.html                                                              #
#                                                                            #
# This file may be used for bona fide research purposes within the           #
# scientific community so long as proper attribution is given to the journal # 
# article from which it was obtained.                                        #
#                                                                            #
##############################################################################
                                             
data_global
_audit_creation_method     SHELXL-97
_journal_date_recd_electronic     2010-12-12
_journal_date_accepted     2010-12-14
_journal_name_full     'Acta Crystallographica, Section E'
_journal_year     2011
_journal_volume     67
_journal_issue      1
_journal_page_first     o201
_journal_page_last     o201
_journal_paper_category     QO
_journal_coeditor_code     BT5436
_publ_contact_author_name     'Pedro Silva'
_publ_contact_author_address
; CEMDRX, Physics Department
  University of Coimbra
  P-3004-516 Coimbra
  Portugal
;
_publ_contact_author_email     psidonio@pollux.fis.uc.pt
_publ_contact_author_fax     '351 239829158'
_publ_contact_author_phone     '351 239410652'
_publ_section_title
;\
7,7'-Dihydroxy-4,4'-dimethyl-3,4-dihydro-2<i>H</i>,2'<i>H</i>-\
4,6'-bichromene-2,2'-dione
;
loop_
    _publ_author_name
    _publ_author_footnote
    _publ_author_address
    'Pereira Silva, P. S.' .
; CEMDRX, Physics Department
  University of Coimbra
  P-3004-516 Coimbra
  Portugal
;
    'Parveen, Mehtab' .
; Department of Chemistry
  Aligarh Muslim University
  Aligarh 202002
  India
;
    'Ali, Akhtar' .
; Department of Chemistry
  Aligarh Muslim University
  Aligarh 202002
  India
;
    'Malla, Ali Mohammed' .
; Department of Chemistry
  Aligarh Muslim University
  Aligarh 202002
  India
;
    'Ramos Silva, M.' .
; CEMDRX, Physics Department
  University of Coimbra
  P-3004-516 Coimbra
  Portugal
;
data_I
_chemical_name_systematic
;
7,7'-Dihydroxy-4,4'-dimethyl-3,4-dihydro-2<i>H</i>,2'<i>H</i>-
4,6'-bichromene-2,2'-dione
;
_chemical_name_common     ?
_chemical_formula_moiety     'C20 H16 O6'
_chemical_formula_sum     'C20 H16 O6'
_chemical_formula_iupac     'C20 H16 O6'
_chemical_formula_weight     352.33
_chemical_melting_point     '578'
_symmetry_cell_setting     monoclinic
_symmetry_space_group_name_H-M     'P 21/c'
_symmetry_space_group_name_Hall     '-P 2ybc'
loop_
    _symmetry_equiv_pos_as_xyz
    'x, y, z'
    '-x, y+1/2, -z+1/2'
    '-x, -y, -z'
    'x, -y-1/2, z-1/2'
_cell_length_a     9.0432(2)
_cell_length_b     11.5111(2)
_cell_length_c     17.2212(4)
_cell_angle_alpha     90.00
_cell_angle_beta     110.8700(10)
_cell_angle_gamma     90.00
_cell_volume     1675.06(6)
_cell_formula_units_Z     4
_cell_measurement_reflns_used     6612
_cell_measurement_theta_min     2.5315
_cell_measurement_theta_max     26.8903
_cell_measurement_temperature     293(2)
_exptl_crystal_description     block
_exptl_crystal_colour     colourless
_exptl_crystal_size_max     0.39
_exptl_crystal_size_mid     0.29
_exptl_crystal_size_min     0.22
_exptl_crystal_density_diffrn     1.397
_exptl_crystal_density_meas     ?
_exptl_crystal_density_method     'not measured'
_exptl_crystal_F_000     736
_exptl_absorpt_coefficient_mu     0.104
_exptl_absorpt_correction_type     multi-scan
_exptl_absorpt_process_details     '(SADABS; Sheldrick, 2003)'
_exptl_absorpt_correction_T_min     0.863
_exptl_absorpt_correction_T_max     0.977
_exptl_special_details
;
;
_diffrn_ambient_temperature     293(2)
_diffrn_radiation_type     MoK\a
_diffrn_radiation_wavelength     0.71073
_diffrn_radiation_source     'fine-focus sealed tube'
_diffrn_radiation_monochromator     graphite
_diffrn_measurement_device_type     'Bruker APEXII CCD area-detector'
_diffrn_measurement_method     '\f and \w'
_diffrn_detector_area_resol_mean     ?
_diffrn_reflns_number     44743
_diffrn_reflns_av_R_equivalents     0.0317
_diffrn_reflns_av_sigmaI/netI     0.0176
_diffrn_reflns_theta_min     2.18
_diffrn_reflns_theta_max     29.01
_diffrn_reflns_theta_full     25.00
_diffrn_measured_fraction_theta_max     0.999
_diffrn_measured_fraction_theta_full     1.000
_diffrn_reflns_limit_h_min     -12
_diffrn_reflns_limit_h_max     12
_diffrn_reflns_limit_k_min     -15
_diffrn_reflns_limit_k_max     15
_diffrn_reflns_limit_l_min     -23
_diffrn_reflns_limit_l_max     23
_diffrn_standards_number     0
_diffrn_standards_interval_count     0
_diffrn_standards_interval_time     0
_diffrn_standards_decay_%     ?
_refine_special_details
;
Refinement of <i>F</i>^2^ against ALL reflections. The weighted <i>R</i>-factor
<i>wR</i> and goodness of fit <i>S</i> are based on <i>F</i>^2^, conventional
<i>R</i>-factors <i>R</i> are based on <i>F</i>, with <i>F</i> set to zero for
negative <i>F</i>^2^. The threshold expression of <i>F</i>^2^ >
\s(<i>F</i>^2^) is used only for calculating <i>R</i>-factors(gt) <i>etc</i>.
and is not relevant to the choice of reflections for refinement.
<i>R</i>-factors based on <i>F</i>^2^ are statistically about twice as large
as those based on <i>F</i>, and <i>R</i>- factors based on ALL data will be
even larger.
;
_reflns_number_total     4457
_reflns_number_gt     3459
_reflns_threshold_expression     I>2\s(I)
_refine_ls_structure_factor_coef     Fsqd
_refine_ls_matrix_type     full
_refine_ls_R_factor_all     0.0544
_refine_ls_R_factor_gt     0.0404
_refine_ls_wR_factor_gt     0.1011
_refine_ls_wR_factor_ref     0.1090
_refine_ls_goodness_of_fit_ref     1.063
_refine_ls_restrained_S_all     1.063
_refine_ls_number_reflns     4457
_refine_ls_number_parameters     239
_refine_ls_number_restraints     0
_refine_ls_hydrogen_treatment     constr
_refine_ls_weighting_scheme     calc
_refine_ls_weighting_details
         'calc w=1/[\s^2^(Fo^2^)+(0.0494P)^2^+0.3328P] where P=(Fo^2^+2Fc^2^)/3'
_atom_sites_solution_hydrogens     geom
_atom_sites_solution_primary     direct
_atom_sites_solution_secondary     difmap
_refine_ls_shift/su_max     0.001
_refine_ls_shift/su_mean     0.000
_refine_diff_density_max     0.235
_refine_diff_density_min     -0.185
_refine_ls_extinction_method     none
_refine_ls_extinction_coef     ?
loop_
    _atom_type_symbol
    _atom_type_description
    _atom_type_scat_dispersion_real
    _atom_type_scat_dispersion_imag
    _atom_type_scat_source
    'C' 'C' 0.0033 0.0016
                         'International Tables Vol C Tables 4.2.6.8 and 6.1.1.4'
    'H' 'H' 0.0000 0.0000
                         'International Tables Vol C Tables 4.2.6.8 and 6.1.1.4'
    'O' 'O' 0.0106 0.0060
                         'International Tables Vol C Tables 4.2.6.8 and 6.1.1.4'
_computing_data_collection     'SMART (Bruker, 2003)'
_computing_cell_refinement     'SAINT (Bruker, 2003)'
_computing_data_reduction     'SAINT (Bruker, 2003)'
_computing_structure_solution     'SHELXS97 (Sheldrick, 2008)'
_computing_structure_refinement     'SHELXL97 (Sheldrick, 2008)'
_computing_molecular_graphics     'PLATON (Spek, 2009)'
_computing_publication_material     'SHELXL97 (Sheldrick, 2008)'
loop_
    _atom_site_type_symbol
    _atom_site_label
    _atom_site_fract_x
    _atom_site_fract_y
    _atom_site_fract_z
    _atom_site_U_iso_or_equiv
    _atom_site_adp_type
    _atom_site_calc_flag
    _atom_site_refinement_flags
    _atom_site_occupancy
    _atom_site_disorder_assembly
    _atom_site_disorder_group
    O O1 0.74647(10) 0.54064(8) 0.87909(5) 0.0368(2) Uani d . 1 . .
    O O2 0.54717(11) 0.46437(9) 0.90479(6) 0.0493(3) Uani d . 1 . .
    O O3 1.15727(12) 0.69823(9) 0.80504(6) 0.0451(2) Uani d . 1 . .
    H H3 1.1142 0.6550 0.7656 0.068 Uiso calc R 1 . .
    O O4 1.12946(11) 1.04007(8) 0.96142(5) 0.0417(2) Uani d . 1 . .
    O O5 1.02955(13) 1.03756(9) 0.82593(6) 0.0524(3) Uani d . 1 . .
    O O6 1.36961(17) 1.09547(11) 1.24734(7) 0.0741(4) Uani d . 1 . .
    H H6 1.4319 1.0663 1.2899 0.111 Uiso calc R 1 . .
    C C15 1.32138(13) 0.89438(10) 1.03809(7) 0.0316(2) Uani d . 1 . .
    C C1 0.67075(14) 0.51800(11) 0.93326(8) 0.0354(3) Uani d . 1 . .
    C C2 0.74199(14) 0.55917(10) 1.01676(8) 0.0342(3) Uani d . 1 . .
    H H2 0.6960 0.5393 1.0554 0.041 Uiso calc R 1 . .
    C C3 0.87346(13) 0.62569(10) 1.04157(7) 0.0299(2) Uani d . 1 . .
    C C4 0.94702(13) 0.65387(9) 0.98182(7) 0.0269(2) Uani d . 1 . .
    C C5 0.88131(13) 0.60745(10) 0.90244(7) 0.0291(2) Uani d . 1 . .
    C C6 0.94786(14) 0.62367(11) 0.84276(7) 0.0341(3) Uani d . 1 . .
    H H6A 0.9014 0.5908 0.7903 0.041 Uiso calc R 1 . .
    C C7 1.08379(14) 0.68894(10) 0.86131(7) 0.0319(2) Uani d . 1 . .
    C C8 1.14982(13) 0.74657(9) 0.93879(7) 0.0286(2) Uani d . 1 . .
    C C9 1.07994(13) 0.72530(9) 0.99702(7) 0.0281(2) Uani d . 1 . .
    H H9 1.1234 0.7602 1.0489 0.034 Uiso calc R 1 . .
    C C10 0.94310(18) 0.66923(12) 1.12910(8) 0.0429(3) Uani d . 1 . .
    H H10A 0.8821 0.6405 1.1606 0.064 Uiso calc R 1 . .
    H H10B 0.9415 0.7526 1.1291 0.064 Uiso calc R 1 . .
    H H10C 1.0503 0.6425 1.1537 0.064 Uiso calc R 1 . .
    C C11 1.29393(13) 0.82800(10) 0.95799(7) 0.0318(2) Uani d . 1 . .
    C C12 1.26202(16) 0.92183(11) 0.88992(8) 0.0386(3) Uani d . 1 . .
    H H12A 1.3578 0.9666 0.8997 0.046 Uiso calc R 1 . .
    H H12B 1.2353 0.8842 0.8363 0.046 Uiso calc R 1 . .
    C C13 1.13148(16) 1.00189(10) 0.88775(8) 0.0378(3) Uani d . 1 . .
    C C14 1.24095(14) 0.99771(10) 1.03566(7) 0.0338(3) Uani d . 1 . .
    C C16 1.42053(15) 0.85861(11) 1.11672(8) 0.0393(3) Uani d . 1 . .
    H H16 1.4763 0.7894 1.1218 0.047 Uiso calc R 1 . .
    C C17 1.43867(16) 0.92269(12) 1.18742(8) 0.0456(3) Uani d . 1 . .
    H H17 1.5052 0.8961 1.2390 0.055 Uiso calc R 1 . .
    C C18 1.35767(17) 1.02674(13) 1.18141(8) 0.0460(3) Uani d . 1 . .
    C C19 1.25766(17) 1.06437(12) 1.10452(8) 0.0428(3) Uani d . 1 . .
    H H19 1.2024 1.1338 1.0994 0.051 Uiso calc R 1 . .
    C C20 1.44116(15) 0.75869(12) 0.96108(9) 0.0440(3) Uani d . 1 . .
    H H20A 1.4596 0.6973 1.0012 0.066 Uiso calc R 1 . .
    H H20B 1.5313 0.8094 0.9767 0.066 Uiso calc R 1 . .
    H H20C 1.4245 0.7261 0.9073 0.066 Uiso calc R 1 . .
loop_
    _atom_site_aniso_label
    _atom_site_aniso_U_11
    _atom_site_aniso_U_22
    _atom_site_aniso_U_33
    _atom_site_aniso_U_12
    _atom_site_aniso_U_13
    _atom_site_aniso_U_23
    O1 0.0348(4) 0.0447(5) 0.0291(4) -0.0113(4) 0.0090(4) -0.0025(4)
    O2 0.0374(5) 0.0640(6) 0.0427(5) -0.0179(4) 0.0095(4) 0.0013(5)
    O3 0.0555(6) 0.0535(6) 0.0338(5) -0.0153(5) 0.0250(4) -0.0071(4)
    O4 0.0494(5) 0.0416(5) 0.0294(4) 0.0115(4) 0.0082(4) 0.0055(4)
    O5 0.0673(7) 0.0513(6) 0.0321(5) 0.0083(5) 0.0099(5) 0.0129(4)
    O6 0.0944(10) 0.0718(8) 0.0366(6) 0.0264(7) -0.0004(6) -0.0133(5)
    C15 0.0309(6) 0.0287(5) 0.0329(6) -0.0062(4) 0.0087(5) 0.0019(4)
    C1 0.0316(6) 0.0374(6) 0.0360(6) -0.0017(5) 0.0105(5) 0.0052(5)
    C2 0.0345(6) 0.0376(6) 0.0341(6) 0.0009(5) 0.0165(5) 0.0032(5)
    C3 0.0351(6) 0.0268(5) 0.0295(5) 0.0035(4) 0.0134(5) 0.0015(4)
    C4 0.0292(5) 0.0251(5) 0.0255(5) 0.0020(4) 0.0087(4) 0.0015(4)
    C5 0.0288(5) 0.0285(5) 0.0278(5) -0.0021(4) 0.0073(4) 0.0010(4)
    C6 0.0407(6) 0.0372(6) 0.0226(5) -0.0054(5) 0.0091(5) -0.0026(4)
    C7 0.0388(6) 0.0327(6) 0.0268(5) -0.0007(5) 0.0147(5) 0.0023(4)
    C8 0.0312(5) 0.0247(5) 0.0290(5) -0.0001(4) 0.0099(5) 0.0021(4)
    C9 0.0329(6) 0.0254(5) 0.0246(5) 0.0005(4) 0.0085(4) 0.0002(4)
    C10 0.0587(8) 0.0417(7) 0.0325(6) -0.0083(6) 0.0215(6) -0.0054(5)
    C11 0.0327(6) 0.0290(5) 0.0336(6) -0.0028(4) 0.0116(5) 0.0023(4)
    C12 0.0486(7) 0.0342(6) 0.0373(6) -0.0056(5) 0.0208(6) 0.0042(5)
    C13 0.0509(7) 0.0309(6) 0.0314(6) -0.0048(5) 0.0143(6) 0.0069(5)
    C14 0.0343(6) 0.0330(6) 0.0298(6) -0.0015(5) 0.0063(5) 0.0050(5)
    C16 0.0359(6) 0.0341(6) 0.0402(7) 0.0004(5) 0.0040(5) 0.0033(5)
    C17 0.0428(7) 0.0480(7) 0.0334(6) 0.0006(6) -0.0017(6) 0.0035(6)
    C18 0.0499(8) 0.0469(7) 0.0339(7) 0.0001(6) 0.0061(6) -0.0047(6)
    C19 0.0492(8) 0.0371(6) 0.0379(7) 0.0059(6) 0.0104(6) 0.0001(5)
    C20 0.0363(7) 0.0437(7) 0.0543(8) 0.0002(5) 0.0190(6) -0.0004(6)
_geom_special_details
;
All e.s.d.'s (except the e.s.d. in the dihedral angle between two l.s. planes)
are estimated using the full covariance matrix. The cell e.s.d.'s are taken
into account individually in the estimation of e.s.d.'s in distances, angles
and torsion angles; correlations between e.s.d.'s in cell parameters are only
used when they are defined by crystal symmetry. An approximate (isotropic)
treatment of cell e.s.d.'s is used for estimating e.s.d.'s involving l.s.
planes.
;
loop_
    _geom_bond_atom_site_label_1
    _geom_bond_atom_site_label_2
    _geom_bond_site_symmetry_2
    _geom_bond_distance
    _geom_bond_publ_flag
    O1 C1 . 1.3646(14) ?
    O1 C5 . 1.3751(13) ?
    O2 C1 . 1.2166(15) ?
    O3 C7 . 1.3604(13) ?
    O3 H3 . 0.8200 ?
    O4 C13 . 1.3489(15) ?
    O4 C14 . 1.4036(14) ?
    O5 C13 . 1.2052(15) ?
    O6 C18 . 1.3561(17) ?
    O6 H6 . 0.8200 ?
    C15 C14 . 1.3871(17) ?
    C15 C16 . 1.3936(17) ?
    C15 C11 . 1.5180(16) ?
    C1 C2 . 1.4308(17) ?
    C2 C3 . 1.3492(16) ?
    C2 H2 . 0.9300 ?
    C3 C4 . 1.4472(15) ?
    C3 C10 . 1.4978(16) ?
    C4 C5 . 1.3887(15) ?
    C4 C9 . 1.4019(15) ?
    C5 C6 . 1.3763(16) ?
    C6 C7 . 1.3776(16) ?
    C6 H6A . 0.9300 ?
    C7 C8 . 1.4176(16) ?
    C8 C9 . 1.3844(15) ?
    C8 C11 . 1.5424(15) ?
    C9 H9 . 0.9300 ?
    C10 H10A . 0.9600 ?
    C10 H10B . 0.9600 ?
    C10 H10C . 0.9600 ?
    C11 C20 . 1.5367(17) ?
    C11 C12 . 1.5437(16) ?
    C12 C13 . 1.4876(19) ?
    C12 H12A . 0.9700 ?
    C12 H12B . 0.9700 ?
    C14 C19 . 1.3749(18) ?
    C16 C17 . 1.3824(19) ?
    C16 H16 . 0.9300 ?
    C17 C18 . 1.388(2) ?
    C17 H17 . 0.9300 ?
    C18 C19 . 1.3805(19) ?
    C19 H19 . 0.9300 ?
    C20 H20A . 0.9600 ?
    C20 H20B . 0.9600 ?
    C20 H20C . 0.9600 ?
loop_
    _geom_angle_atom_site_label_1
    _geom_angle_atom_site_label_2
    _geom_angle_atom_site_label_3
    _geom_angle_site_symmetry_1
    _geom_angle_site_symmetry_3
    _geom_angle
    _geom_angle_publ_flag
    C1 O1 C5 . . 121.03(9) ?
    C7 O3 H3 . . 109.5 ?
    C13 O4 C14 . . 119.83(10) ?
    C18 O6 H6 . . 109.5 ?
    C14 C15 C16 . . 115.58(11) ?
    C14 C15 C11 . . 119.34(10) ?
    C16 C15 C11 . . 125.07(11) ?
    O2 C1 O1 . . 115.72(11) ?
    O2 C1 C2 . . 126.38(11) ?
    O1 C1 C2 . . 117.90(10) ?
    C3 C2 C1 . . 122.46(11) ?
    C3 C2 H2 . . 118.8 ?
    C1 C2 H2 . . 118.8 ?
    C2 C3 C4 . . 118.58(10) ?
    C2 C3 C10 . . 121.05(11) ?
    C4 C3 C10 . . 120.37(10) ?
    C5 C4 C9 . . 116.57(10) ?
    C5 C4 C3 . . 118.02(10) ?
    C9 C4 C3 . . 125.41(10) ?
    O1 C5 C6 . . 115.82(10) ?
    O1 C5 C4 . . 121.80(10) ?
    C6 C5 C4 . . 122.37(10) ?
    C5 C6 C7 . . 119.49(10) ?
    C5 C6 H6A . . 120.3 ?
    C7 C6 H6A . . 120.3 ?
    O3 C7 C6 . . 119.98(10) ?
    O3 C7 C8 . . 119.00(10) ?
    C6 C7 C8 . . 121.03(10) ?
    C9 C8 C7 . . 116.82(10) ?
    C9 C8 C11 . . 121.40(10) ?
    C7 C8 C11 . . 121.78(10) ?
    C8 C9 C4 . . 123.42(10) ?
    C8 C9 H9 . . 118.3 ?
    C4 C9 H9 . . 118.3 ?
    C3 C10 H10A . . 109.5 ?
    C3 C10 H10B . . 109.5 ?
    H10A C10 H10B . . 109.5 ?
    C3 C10 H10C . . 109.5 ?
    H10A C10 H10C . . 109.5 ?
    H10B C10 H10C . . 109.5 ?
    C15 C11 C20 . . 111.76(10) ?
    C15 C11 C8 . . 110.66(9) ?
    C20 C11 C8 . . 110.33(10) ?
    C15 C11 C12 . . 105.29(9) ?
    C20 C11 C12 . . 108.35(10) ?
    C8 C11 C12 . . 110.32(10) ?
    C13 C12 C11 . . 112.62(10) ?
    C13 C12 H12A . . 109.1 ?
    C11 C12 H12A . . 109.1 ?
    C13 C12 H12B . . 109.1 ?
    C11 C12 H12B . . 109.1 ?
    H12A C12 H12B . . 107.8 ?
    O5 C13 O4 . . 117.23(12) ?
    O5 C13 C12 . . 125.71(12) ?
    O4 C13 C12 . . 117.05(11) ?
    C19 C14 C15 . . 123.86(11) ?
    C19 C14 O4 . . 114.47(11) ?
    C15 C14 O4 . . 121.62(11) ?
    C17 C16 C15 . . 122.11(12) ?
    C17 C16 H16 . . 118.9 ?
    C15 C16 H16 . . 118.9 ?
    C16 C17 C18 . . 120.06(12) ?
    C16 C17 H17 . . 120.0 ?
    C18 C17 H17 . . 120.0 ?
    O6 C18 C19 . . 116.71(13) ?
    O6 C18 C17 . . 123.94(13) ?
    C19 C18 C17 . . 119.34(13) ?
    C14 C19 C18 . . 119.04(12) ?
    C14 C19 H19 . . 120.5 ?
    C18 C19 H19 . . 120.5 ?
    C11 C20 H20A . . 109.5 ?
    C11 C20 H20B . . 109.5 ?
    H20A C20 H20B . . 109.5 ?
    C11 C20 H20C . . 109.5 ?
    H20A C20 H20C . . 109.5 ?
    H20B C20 H20C . . 109.5 ?
loop_
    _geom_torsion_atom_site_label_1
    _geom_torsion_atom_site_label_2
    _geom_torsion_atom_site_label_3
    _geom_torsion_atom_site_label_4
    _geom_torsion_site_symmetry_1
    _geom_torsion_site_symmetry_2
    _geom_torsion_site_symmetry_3
    _geom_torsion_site_symmetry_4
    _geom_torsion
    _geom_torsion_publ_flag
    C5 O1 C1 O2 . . . . 175.48(11) ?
    C5 O1 C1 C2 . . . . -4.23(16) ?
    O2 C1 C2 C3 . . . . -174.86(13) ?
    O1 C1 C2 C3 . . . . 4.81(18) ?
    C1 C2 C3 C4 . . . . -1.56(17) ?
    C1 C2 C3 C10 . . . . 178.78(12) ?
    C2 C3 C4 C5 . . . . -2.19(16) ?
    C10 C3 C4 C5 . . . . 177.46(11) ?
    C2 C3 C4 C9 . . . . 177.44(11) ?
    C10 C3 C4 C9 . . . . -2.90(17) ?
    C1 O1 C5 C6 . . . . 179.56(11) ?
    C1 O1 C5 C4 . . . . 0.53(16) ?
    C9 C4 C5 O1 . . . . -176.89(10) ?
    C3 C4 C5 O1 . . . . 2.77(16) ?
    C9 C4 C5 C6 . . . . 4.14(16) ?
    C3 C4 C5 C6 . . . . -176.19(11) ?
    O1 C5 C6 C7 . . . . -179.59(10) ?
    C4 C5 C6 C7 . . . . -0.57(18) ?
    C5 C6 C7 O3 . . . . 175.00(11) ?
    C5 C6 C7 C8 . . . . -4.60(18) ?
    O3 C7 C8 C9 . . . . -173.82(10) ?
    C6 C7 C8 C9 . . . . 5.79(16) ?
    O3 C7 C8 C11 . . . . 5.46(17) ?
    C6 C7 C8 C11 . . . . -174.94(10) ?
    C7 C8 C9 C4 . . . . -2.04(16) ?
    C11 C8 C9 C4 . . . . 178.69(10) ?
    C5 C4 C9 C8 . . . . -2.76(16) ?
    C3 C4 C9 C8 . . . . 177.60(10) ?
    C14 C15 C11 C20 . . . . 150.29(11) ?
    C16 C15 C11 C20 . . . . -31.29(16) ?
    C14 C15 C11 C8 . . . . -86.33(12) ?
    C16 C15 C11 C8 . . . . 92.09(14) ?
    C14 C15 C11 C12 . . . . 32.87(14) ?
    C16 C15 C11 C12 . . . . -148.70(12) ?
    C9 C8 C11 C15 . . . . -10.98(14) ?
    C7 C8 C11 C15 . . . . 169.78(10) ?
    C9 C8 C11 C20 . . . . 113.22(12) ?
    C7 C8 C11 C20 . . . . -66.02(14) ?
    C9 C8 C11 C12 . . . . -127.09(11) ?
    C7 C8 C11 C12 . . . . 53.67(14) ?
    C15 C11 C12 C13 . . . . -54.35(13) ?
    C20 C11 C12 C13 . . . . -174.05(11) ?
    C8 C11 C12 C13 . . . . 65.08(13) ?
    C14 O4 C13 O5 . . . . 177.23(11) ?
    C14 O4 C13 C12 . . . . -4.36(16) ?
    C11 C12 C13 O5 . . . . -138.57(13) ?
    C11 C12 C13 O4 . . . . 43.17(15) ?
    C16 C15 C14 C19 . . . . 1.57(18) ?
    C11 C15 C14 C19 . . . . -179.86(12) ?
    C16 C15 C14 O4 . . . . -175.78(11) ?
    C11 C15 C14 O4 . . . . 2.79(17) ?
    C13 O4 C14 C19 . . . . 162.46(12) ?
    C13 O4 C14 C15 . . . . -19.96(17) ?
    C14 C15 C16 C17 . . . . -0.69(18) ?
    C11 C15 C16 C17 . . . . -179.17(12) ?
    C15 C16 C17 C18 . . . . -0.5(2) ?
    C16 C17 C18 O6 . . . . -179.39(15) ?
    C16 C17 C18 C19 . . . . 0.9(2) ?
    C15 C14 C19 C18 . . . . -1.2(2) ?
    O4 C14 C19 C18 . . . . 176.31(12) ?
    O6 C18 C19 C14 . . . . -179.82(14) ?
    C17 C18 C19 C14 . . . . -0.1(2) ?
loop_
    _geom_hbond_atom_site_label_D
    _geom_hbond_atom_site_label_H
    _geom_hbond_atom_site_label_A
    _geom_hbond_site_symmetry_A
    _geom_hbond_distance_DH
    _geom_hbond_distance_HA
    _geom_hbond_distance_DA
    _geom_hbond_angle_DHA
    O3 H3 O5 2_746 0.82 2.13 2.9406(13) 169.3
    O6 H6 O2 4_676 0.82 1.91 2.7024(15) 161.3
