# Supplementary material for: 7,7′-Dihy­droxy-4,4′-dimethyl-3,4-dihydro-2H,2′H-4,6′-bichromene-2,2′-dione
Source: Acta Crystallogr Sect E Struct Rep Online. 2010 Dec 18;67(Pt 1):o201. doi: 10.1107/S160053681005244X (PMC3050332; doi:10.1107/S160053681005244X)
Supplement: Supplementary file 2 [file e-67-0o201-Isup2.hkl]

#
# h,k,l, Fc-squared, Fo-squared, sigma(Fo-squared) and status flag
#
data_I
_shelx_title ' c12                              P21/c'
_shelx_refln_list_code          4
_shelx_F_calc_maximum      185.04
_exptl_crystal_F_000       736.00
_reflns_d_resolution_high  0.7328
 
loop_
 _symmetry_equiv_pos_as_xyz
 'x, y, z'
 '-x, y+1/2, -z+1/2'
 '-x, -y, -z'
 'x, -y-1/2, z-1/2'
 
_cell_length_a     9.0432
_cell_length_b    11.5111
_cell_length_c    17.2212
_cell_angle_alpha  90.000
_cell_angle_beta  110.870
_cell_angle_gamma  90.000
 
_shelx_F_squared_multiplier     1.000
 
loop_
 _refln_index_h
 _refln_index_k
 _refln_index_l
 _refln_F_squared_calc
 _refln_F_squared_meas
 _refln_F_squared_sigma
 _refln_observed_status
   1   0   0     4929.87     4506.40     26.44 o
   2   0   0        9.35        5.40      0.40 o
   3   0   0       19.59       15.65      0.89 o
   4   0   0      521.97      523.32      5.19 o
   5   0   0     1850.38     2030.79     19.34 o
   6   0   0     1070.05     1110.05     11.41 o
   7   0   0      506.97      497.01      7.62 o
   8   0   0        5.05        4.48      1.33 o
   9   0   0       27.59       38.16      3.41 o
  10   0   0      536.66      529.95     19.16 o
  11   0   0       24.07       12.58      4.80 o
   1   1   0     1683.32     1587.70      5.98 o
   2   1   0      607.73      627.70      2.93 o
   3   1   0      185.85      165.05      1.39 o
   4   1   0     1727.41     1731.59      7.84 o
   5   1   0       19.98       20.68      0.72 o
   6   1   0      834.61      798.40      6.82 o
   7   1   0       88.71       84.77      2.03 o
   8   1   0        0.24        0.47      0.98 o
   9   1   0      210.31      215.63      5.77 o
  10   1   0        6.03        6.30      2.03 o
  11   1   0       33.41       30.38      4.74 o
   0   2   0    12682.59    11914.56     60.30 o
   1   2   0     2704.55     2644.31      9.81 o
   2   2   0     5241.16     5002.72     19.26 o
   3   2   0     1489.84     1557.53      7.28 o
   4   2   0     1279.03     1351.93      6.87 o
   5   2   0        0.05        0.49      0.46 o
   6   2   0       23.89       21.31      1.21 o
   7   2   0       12.57       12.04      1.15 o
   8   2   0      600.56      572.49      8.34 o
   9   2   0      180.00      182.44      4.49 o
  10   2   0       87.93       86.53      4.88 o
  11   2   0        1.33        0.04      2.27 o
   1   3   0    13686.10    13290.04     50.92 o
   2   3   0     7107.84     7321.82     26.69 o
   3   3   0     1512.86     1632.75      7.76 o
   4   3   0      556.68      633.27      4.16 o
   5   3   0      138.11      125.51      1.64 o
   6   3   0        6.89        5.68      0.84 o
   7   3   0      237.38      249.62      3.57 o
   8   3   0       34.37       26.30      2.16 o
   9   3   0      216.89      200.17      5.12 o
  10   3   0        3.97        3.94      2.18 o
  11   3   0        7.26       12.85      3.01 o
   0   4   0      852.91      862.46      5.18 o
   1   4   0       21.20       18.63      0.54 o
   2   4   0      241.30      247.04      1.91 o
   3   4   0      853.40      918.58      4.90 o
   4   4   0       55.95       63.99      1.23 o
   5   4   0        0.44        1.56      0.56 o
   6   4   0       48.45       50.70      1.51 o
   7   4   0        4.27        5.75      1.05 o
   8   4   0       74.92       80.18      3.03 o
   9   4   0       49.21       58.73      3.53 o
  10   4   0       70.72       64.21      6.49 o
  11   4   0       28.01       28.38      3.62 o
   1   5   0     1268.63     1262.15      5.59 o
   2   5   0      757.59      904.55      4.48 o
   3   5   0     2998.66     3219.47     14.31 o
   4   5   0      419.76      435.01      3.77 o
   5   5   0      105.06      116.53      1.93 o
   6   5   0        7.27        5.48      0.87 o
   7   5   0      232.10      203.08      3.76 o
   8   5   0       10.91       16.95      1.71 o
   9   5   0        4.27        4.34      2.05 o
  10   5   0        1.01       -0.72      2.08 o
   0   6   0        1.14        0.40      0.55 o
   1   6   0      840.62      851.97      4.88 o
   2   6   0      102.94       85.11      1.14 o
   3   6   0       86.58       91.11      1.90 o
   4   6   0        4.41        5.20      0.72 o
   5   6   0        2.94        3.79      0.92 o
   6   6   0       23.78       24.54      1.44 o
   7   6   0      158.82      137.43      3.20 o
   8   6   0       22.42       17.70      1.77 o
   9   6   0        5.97        5.93      2.22 o
  10   6   0        7.70       10.88      2.75 o
   1   7   0      624.80      698.41      4.16 o
   2   7   0        7.30       11.44      0.70 o
   3   7   0      105.76      122.92      1.92 o
   4   7   0      162.42      170.88      2.80 o
   5   7   0       44.09       47.07      1.36 o
   6   7   0       27.57       21.19      1.47 o
   7   7   0        8.15        6.04      1.22 o
   8   7   0        4.91        5.59      1.64 o
   9   7   0       35.01       35.40      4.55 o
  10   7   0       14.23       15.51      3.11 o
   0   8   0       25.03       35.60      1.95 o
   1   8   0       17.27       23.95      1.05 o
   2   8   0      225.22      223.03      2.54 o
   3   8   0       63.15       59.25      1.67 o
   4   8   0      612.51      609.64      5.88 o
   5   8   0        1.87        0.97      0.84 o
   6   8   0       93.25       77.42      2.33 o
   7   8   0        0.26        1.56      1.20 o
   8   8   0        1.09        0.49      1.70 o
   9   8   0       77.74       81.02      6.05 o
   1   9   0      464.20      487.02      5.00 o
   2   9   0      298.91      319.36      3.69 o
   3   9   0        0.00       -0.90      0.90 o
   4   9   0      495.60      489.38      7.04 o
   5   9   0        0.36        0.61      1.19 o
   6   9   0       12.51       13.95      1.87 o
   7   9   0        0.23        1.47      1.53 o
   8   9   0        0.45        1.35      2.44 o
   9   9   0        2.10        3.83      2.94 o
   0  10   0       78.66       78.83      3.98 o
   1  10   0        0.54        0.26      0.88 o
   2  10   0       70.21       70.10      2.41 o
   3  10   0        0.03       -0.34      1.03 o
   4  10   0      159.16      152.38      3.75 o
   5  10   0       55.75       52.54      2.61 o
   6  10   0       88.74       84.12      3.32 o
   7  10   0       45.62       51.49      5.02 o
   8  10   0        6.28        4.35      2.90 o
   1  11   0       75.98       76.11      2.34 o
   2  11   0        2.49        1.58      1.16 o
   3  11   0       82.01       75.71      3.13 o
   4  11   0       41.81       43.11      2.62 o
   5  11   0       77.40       74.66      3.79 o
   6  11   0       57.20       58.21      4.65 o
   7  11   0       14.32       15.26      2.58 o
   8  11   0        1.63        1.23      3.06 o
   0  12   0        1.39       -0.47      1.56 o
   1  12   0       36.44       36.10      2.34 o
   2  12   0       44.96       41.41      2.79 o
   3  12   0        5.54        4.52      1.52 o
   4  12   0       27.63       31.58      2.52 o
   5  12   0        0.21        0.85      1.73 o
   6  12   0        0.05        0.59      1.97 o
   7  12   0        3.00        5.29      3.80 o
   1  13   0       62.47       55.94      2.97 o
   2  13   0       10.73        6.87      1.74 o
   3  13   0      106.48      101.01      3.92 o
   4  13   0        0.01        2.04      1.69 o
   5  13   0       13.50       10.64      2.68 o
   6  13   0       59.72       55.09      4.66 o
   0  14   0       43.34       55.38      5.27 o
   1  14   0        5.69        5.33      1.92 o
   2  14   0        1.86        1.88      1.97 o
   3  14   0        2.36        7.34      2.38 o
   4  14   0       38.11       46.91      4.06 o
   5  14   0       17.06        7.24      3.04 o
   1  15   0        1.47       -0.28      2.33 o
   2  15   0       11.74        9.14      2.72 o
   3  15   0        1.29       -0.59      2.43 o
 -11   1   1       25.63       25.95      3.46 o
 -10   1   1        5.06        6.93      1.93 o
  -9   1   1       29.23       27.72      1.88 o
  -8   1   1        8.72        5.63      1.02 o
  -7   1   1       38.81       40.28      1.58 o
  -6   1   1      260.99      273.90      3.02 o
  -5   1   1      147.61      144.84      1.69 o
  -4   1   1      663.42      640.56      4.17 o
  -3   1   1      275.91      297.76      1.98 o
  -2   1   1    10128.82     9900.65     42.57 o
  -1   1   1      101.45       76.51      0.77 o
   0   1   1      105.94       99.03      0.74 o
   1   1   1      318.80      282.82      1.68 o
   2   1   1      472.46      442.75      2.57 o
   3   1   1      114.83       92.82      1.17 o
   4   1   1       94.69      105.74      1.30 o
   5   1   1      854.98      897.94      5.27 o
   6   1   1        7.76        6.78      0.85 o
   7   1   1      134.72      131.13      2.58 o
   8   1   1       76.04       86.22      2.78 o
   9   1   1       50.07       51.34      2.88 o
  10   1   1       41.14       42.84      3.47 o
  11   1   1        0.09       -0.65      2.61 o
 -11   2   1        7.80        6.50      2.38 o
 -10   2   1       52.30       51.39      3.17 o
  -9   2   1        2.16        4.69      1.41 o
  -8   2   1      225.41      214.40      3.95 o
  -7   2   1       47.81       52.17      1.67 o
  -6   2   1       36.20       36.53      1.29 o
  -5   2   1      346.34      353.45      2.64 o
  -4   2   1     1559.09     1739.30      7.98 o
  -3   2   1      698.93      649.04      3.55 o
  -2   2   1     2470.58     2376.44      9.66 o
  -1   2   1     1488.86     1447.54      5.81 o
   0   2   1     1017.62     1004.06      3.88 o
   1   2   1    13691.33    13158.69     45.83 o
   2   2   1      684.93      696.83      3.70 o
   3   2   1      580.31      546.34      3.58 o
   4   2   1      752.10      858.43      5.41 o
   5   2   1      115.36      122.18      1.76 o
   6   2   1       96.24      100.54      2.06 o
   7   2   1       31.62       33.51      1.82 o
   8   2   1        0.16        1.82      1.17 o
   9   2   1        6.40        3.43      1.66 o
  10   2   1       38.17       31.39      3.52 o
  11   2   1       10.41        8.25      2.80 o
 -11   3   1        2.99        3.10      2.36 o
 -10   3   1       48.78       43.08      3.26 o
  -9   3   1       26.26       25.51      1.96 o
  -8   3   1       63.53       65.85      2.13 o
  -7   3   1      172.56      172.69      2.91 o
  -6   3   1        0.20        0.57      0.64 o
  -5   3   1       59.23       68.08      1.36 o
  -4   3   1      532.07      567.81      3.55 o
  -3   3   1     3317.50     3352.57     13.61 o
  -2   3   1        7.31       10.09      0.44 o
  -1   3   1     7583.24     7596.88     25.55 o
   0   3   1     3485.14     3385.63     11.84 o
   1   3   1    30460.48    28624.38    116.71 o
   2   3   1     4757.64     4678.43     18.06 o
   3   3   1       59.68       49.26      1.29 o
   4   3   1     1636.35     1687.83      8.45 o
   5   3   1        1.05        1.54      0.58 o
   6   3   1      248.93      266.31      3.35 o
   7   3   1       67.37       69.76      2.17 o
   8   3   1      166.92      182.95      3.77 o
   9   3   1       13.85        7.42      1.97 o
  10   3   1        7.95        6.20      2.40 o
  11   3   1       36.02       39.89      4.12 o
 -11   4   1        1.96        0.67      2.35 o
 -10   4   1       15.98       16.87      2.70 o
  -9   4   1       11.06        7.19      1.70 o
  -8   4   1       18.20       11.81      1.34 o
  -7   4   1      245.10      216.95      3.57 o
  -6   4   1        4.28        2.51      0.68 o
  -5   4   1        1.88        5.06      0.57 o
  -4   4   1      224.14      243.00      2.04 o
  -3   4   1     1893.35     1883.29      8.13 o
  -2   4   1      599.82      630.02      3.51 o
  -1   4   1       21.05       24.13      0.59 o
   0   4   1      461.95      432.26      2.34 o
   1   4   1     1713.28     1728.02      6.79 o
   2   4   1      383.32      381.37      2.28 o
   3   4   1      302.61      304.66      2.48 o
   4   4   1      585.39      570.65      4.05 o
   5   4   1        8.50        6.81      0.79 o
   6   4   1        5.71       10.62      1.01 o
   7   4   1       56.55       50.52      2.06 o
   8   4   1       63.04       59.93      2.63 o
   9   4   1        6.73        5.96      1.80 o
  10   4   1        1.16        4.99      2.42 o
 -11   5   1       13.20       17.56      3.09 o
 -10   5   1       15.59       14.36      2.70 o
  -9   5   1        2.73        0.45      1.58 o
  -8   5   1      305.49      296.73      6.09 o
  -7   5   1       57.64       38.63      1.64 o
  -6   5   1        6.30        3.28      0.74 o
  -5   5   1        2.38        1.67      0.58 o
  -4   5   1        0.04        1.06      0.45 o
  -3   5   1      312.04      329.67      2.79 o
  -2   5   1     1745.60     1739.55      7.76 o
  -1   5   1      530.57      556.93      3.15 o
   0   5   1       57.29       55.42      0.92 o
   1   5   1      374.81      365.04      2.35 o
   2   5   1     1916.81     1911.67      9.36 o
   3   5   1      301.39      276.27      2.62 o
   4   5   1      242.02      245.17      2.75 o
   5   5   1        9.02       13.03      0.94 o
   6   5   1       39.72       37.95      1.63 o
   7   5   1      123.99      108.88      4.04 o
   8   5   1      214.05      195.34      4.25 o
   9   5   1        3.83        2.99      2.14 o
  10   5   1       21.39       22.07      3.98 o
 -10   6   1       25.88       22.80      2.97 o
  -9   6   1        5.52        5.79      1.86 o
  -8   6   1       12.65       12.50      1.63 o
  -7   6   1       43.08       43.60      1.94 o
  -6   6   1       27.92       38.07      1.57 o
  -5   6   1       21.92       23.51      1.14 o
  -4   6   1        8.00       14.13      0.88 o
  -3   6   1     2690.56     2744.21     14.26 o
  -2   6   1      996.56     1026.67      5.05 o
  -1   6   1     2882.24     3020.70     13.76 o
   0   6   1      300.06      273.19      2.80 o
   1   6   1        5.69        5.74      0.61 o
   2   6   1     2017.30     2018.53      9.14 o
   3   6   1     3753.92     3853.49     16.55 o
   4   6   1       16.41       18.07      1.23 o
   5   6   1       66.62       56.86      1.76 o
   6   6   1      151.53      158.17      3.00 o
   7   6   1        0.09        0.57      0.99 o
   8   6   1       39.76       40.12      2.58 o
   9   6   1        1.65       -0.04      1.98 o
  10   6   1       12.71        9.26      2.89 o
 -10   7   1       13.01       12.56      3.13 o
  -9   7   1        0.36       -0.87      1.86 o
  -8   7   1       29.83       28.91      2.04 o
  -7   7   1       16.01        8.49      1.24 o
  -6   7   1       30.14       18.60      1.37 o
  -5   7   1       73.37       76.82      1.99 o
  -4   7   1       21.88       24.89      1.03 o
  -3   7   1      257.32      264.64      2.53 o
  -2   7   1      363.59      385.36      3.00 o
  -1   7   1      173.07      171.92      1.82 o
   0   7   1        2.96        2.72      0.55 o
   1   7   1       79.17       72.81      1.30 o
   2   7   1        3.55        4.16      0.61 o
   3   7   1        0.98        2.26      0.68 o
   4   7   1        5.64        5.21      0.89 o
   5   7   1        3.47        1.79      0.82 o
   6   7   1      141.76      135.36      3.15 o
   7   7   1       32.28       33.64      1.79 o
   8   7   1        8.70        4.08      1.56 o
   9   7   1        4.25        3.81      2.13 o
  10   7   1        4.69        7.74      3.38 o
 -10   8   1       28.49       29.95      3.79 o
  -9   8   1        7.79       11.38      2.73 o
  -8   8   1        0.17       -0.14      1.82 o
  -7   8   1        0.47        0.72      1.18 o
  -6   8   1      272.64      245.43      4.16 o
  -5   8   1       23.61       18.33      1.06 o
  -4   8   1       38.24       42.12      1.80 o
  -3   8   1      294.86      271.61      3.13 o
  -2   8   1       82.90       89.39      1.76 o
  -1   8   1        1.71        0.90      0.64 o
   0   8   1        6.71        4.81      0.77 o
   1   8   1       50.46       49.30      1.42 o
   2   8   1       24.64       20.09      1.07 o
   3   8   1       30.50       33.73      1.45 o
   4   8   1      490.03      498.41      5.48 o
   5   8   1      260.39      252.27      4.43 o
   6   8   1       51.39       42.73      2.07 o
   7   8   1        0.95        0.26      1.24 o
   8   8   1       49.58       57.59      3.77 o
   9   8   1       36.11       36.86      3.51 o
  -9   9   1        1.25        2.35      2.81 o
  -8   9   1        0.34        2.17      2.23 o
  -7   9   1       21.59       21.79      2.14 o
  -6   9   1       16.90       18.91      1.64 o
  -5   9   1       39.89       48.16      2.08 o
  -4   9   1      124.67      107.43      2.52 o
  -3   9   1        1.28        1.50      0.97 o
  -2   9   1      172.46      171.64      2.79 o
  -1   9   1       76.30       82.74      2.04 o
   0   9   1        0.59        0.51      0.73 o
   1   9   1      124.97      129.82      2.46 o
   2   9   1       34.76       35.38      1.77 o
   3   9   1      141.21      129.36      3.51 o
   4   9   1      264.03      267.89      4.61 o
   5   9   1       88.84       90.03      3.10 o
   6   9   1       19.90       21.48      2.11 o
   7   9   1       11.36        8.94      1.95 o
   8   9   1       15.88       12.61      3.19 o
   9   9   1        0.41        3.08      3.33 o
  -9  10   1       13.71       18.79      3.41 o
  -8  10   1       16.74       15.16      2.89 o
  -7  10   1        3.05        2.78      1.80 o
  -6  10   1       10.87        8.78      1.79 o
  -5  10   1       26.35       24.38      1.93 o
  -4  10   1      159.03      141.03      3.47 o
  -3  10   1       98.83       91.15      2.79 o
  -2  10   1        5.06        2.29      1.06 o
  -1  10   1      158.29      151.22      2.75 o
   0  10   1      139.67      135.88      2.75 o
   1  10   1      103.66      100.47      2.56 o
   2  10   1       48.34       56.05      2.25 o
   3  10   1       52.04       49.60      2.39 o
   4  10   1        6.15        7.64      1.45 o
   5  10   1      100.16       90.46      3.66 o
   6  10   1        2.96        2.08      1.66 o
   7  10   1        0.00       -1.08      1.89 o
   8  10   1        0.02        2.27      2.99 o
  -8  11   1        0.06       -1.62      2.68 o
  -7  11   1       19.36       21.54      3.78 o
  -6  11   1        0.02        2.16      1.62 o
  -5  11   1        0.21        0.56      1.41 o
  -4  11   1      136.26      122.42      3.73 o
  -3  11   1       48.11       48.33      2.49 o
  -2  11   1      113.51      111.33      3.21 o
  -1  11   1       33.06       35.16      1.74 o
   0  11   1      212.28      205.65      3.65 o
   1  11   1        1.72       -0.61      0.95 o
   2  11   1      173.33      173.54      4.17 o
   3  11   1        2.34        2.90      1.35 o
   4  11   1       20.31       31.53      2.41 o
   5  11   1      218.90      203.23      6.89 o
   6  11   1      107.67      103.08      4.45 o
   7  11   1        4.89        6.77      2.37 o
   8  11   1        5.52       13.48      8.06 o
  -7  12   1        2.72        3.04      2.46 o
  -6  12   1        7.17        6.39      2.17 o
  -5  12   1       20.85       18.98      2.43 o
  -4  12   1       28.50       25.99      2.30 o
  -3  12   1        8.93        5.39      1.52 o
  -2  12   1       21.46       17.14      1.91 o
  -1  12   1       21.35       24.41      2.01 o
   0  12   1       23.87       22.25      1.84 o
   1  12   1      202.89      202.69      4.76 o
   2  12   1       10.97        9.76      1.69 o
   3  12   1       41.00       40.37      2.59 o
   4  12   1       84.15       82.48      3.51 o
   5  12   1      163.50      160.45      6.51 o
   6  12   1        9.51        3.20      2.30 o
   7  12   1        2.10        5.58      2.95 o
  -6  13   1       35.79       39.83      4.15 o
  -5  13   1       51.55       58.48      4.46 o
  -4  13   1        7.48       11.31      2.00 o
  -3  13   1       50.58       61.35      3.26 o
  -2  13   1       79.85       70.73      3.24 o
  -1  13   1       26.47       28.45      2.22 o
   0  13   1       54.79       53.51      2.68 o
   1  13   1       27.56       21.85      2.22 o
   2  13   1       19.37       16.26      2.11 o
   3  13   1       81.28       84.35      3.72 o
   4  13   1       20.45       29.99      4.15 o
   5  13   1       33.85       41.85      6.03 o
   6  13   1       45.46       52.49      5.02 o
  -5  14   1        5.57        5.28      2.51 o
  -4  14   1        2.00        0.89      2.39 o
  -3  14   1        0.21        1.08      1.92 o
  -2  14   1       10.95       14.66      2.51 o
  -1  14   1       22.42       25.26      3.15 o
   0  14   1       32.82       34.09      3.56 o
   1  14   1        0.60        1.16      1.90 o
   2  14   1       34.95       25.76      3.60 o
   3  14   1       11.15        5.79      2.54 o
   4  14   1        4.37        2.55      2.42 o
   5  14   1       10.17        9.29      3.83 o
  -3  15   1       15.00       16.56      3.20 o
  -2  15   1        3.56        2.96      2.56 o
  -1  15   1       25.98       28.08      3.56 o
   0  15   1        6.74        6.71      2.72 o
   1  15   1        0.03       -2.44      2.44 o
   2  15   1        0.01       -0.29      2.49 o
   3  15   1        8.99        2.46      2.95 o
 -11   0   2      101.80      106.71      7.12 o
 -10   0   2        0.16        1.79      2.14 o
  -9   0   2       68.79       70.55      3.53 o
  -8   0   2      215.81      217.45      6.07 o
  -7   0   2      209.28      210.06      4.13 o
  -6   0   2      263.02      256.46      4.15 o
  -5   0   2      235.60      239.57      3.53 o
  -4   0   2       48.19       45.33      1.49 o
  -3   0   2     2129.20     2075.22     14.34 o
  -2   0   2    34239.35    31202.24    371.33 o
  -1   0   2     1559.26     1536.58     10.28 o
   0   0   2    19741.31    17303.80    137.42 o
   1   0   2      227.36      204.17      2.24 o
   2   0   2     3781.11     3659.90     18.26 o
   3   0   2        5.24       10.39      0.77 o
   4   0   2      658.69      602.64      6.71 o
   5   0   2     5098.69     5342.25     31.46 o
   6   0   2      285.61      319.32      7.58 o
   7   0   2      172.16      164.96      3.91 o
   8   0   2      139.04      143.22      4.36 o
   9   0   2       20.79       23.58      2.97 o
  10   0   2      104.62       74.78      7.89 o
  11   0   2        1.28        1.02      6.75 o
 -11   1   2        2.17        3.71      2.39 o
 -10   1   2       26.33       26.98      2.44 o
  -9   1   2      193.05      193.96      5.16 o
  -8   1   2        1.02        0.89      0.80 o
  -7   1   2       53.48       55.99      1.69 o
  -6   1   2        9.68       10.69      0.81 o
  -5   1   2       25.54       40.70      0.87 o
  -4   1   2       73.50       72.46      1.38 o
  -3   1   2        1.84        2.26      0.41 o
  -2   1   2    11041.12    10627.91     58.75 o
  -1   1   2     3243.32     3142.79     12.05 o
   0   1   2     3166.93     2924.02     12.35 o
   1   1   2      284.73      285.04      1.68 o
   2   1   2       57.19       50.27      0.76 o
   3   1   2      633.47      613.82      3.58 o
   4   1   2      185.13      180.17      1.81 o
   5   1   2      288.72      294.74      2.78 o
   6   1   2        0.32       -0.10      0.70 o
   7   1   2       17.72       18.67      1.35 o
   8   1   2       46.86       50.28      2.37 o
   9   1   2        3.23        4.57      1.82 o
  10   1   2        0.30        0.27      2.11 o
  11   1   2        9.33        2.08      3.81 o
 -11   2   2      137.92      151.79      6.06 o
 -10   2   2       23.05       16.18      2.02 o
  -9   2   2       37.15       32.76      2.00 o
  -8   2   2       21.33       19.30      1.41 o
  -7   2   2       79.02       76.32      1.85 o
  -6   2   2       68.28       72.21      1.42 o
  -5   2   2       96.11      109.24      1.24 o
  -4   2   2        4.86        3.72      0.54 o
  -3   2   2      588.20      571.42      3.97 o
  -2   2   2    10633.95    10398.55     39.70 o
  -1   2   2     8265.59     7823.57     26.60 o
   0   2   2       67.41       76.35      0.83 o
   1   2   2     3671.60     3805.41     16.70 o
   2   2   2     1330.08     1357.71      5.78 o
   3   2   2      515.27      487.11      3.39 o
   4   2   2      206.35      239.39      2.52 o
   5   2   2      572.66      566.82      4.48 o
   6   2   2       90.12       99.05      2.17 o
   7   2   2        0.04       -0.04      0.94 o
   8   2   2      356.59      350.49      5.84 o
   9   2   2        2.98        1.66      1.82 o
  10   2   2        0.55        1.79      2.28 o
  11   2   2       12.39       14.15      3.19 o
 -11   3   2       26.59       22.29      3.10 o
 -10   3   2        0.79        3.51      1.65 o
  -9   3   2       81.86       84.99      2.78 o
  -8   3   2      193.30      180.55      4.57 o
  -7   3   2       12.77        8.00      0.94 o
  -6   3   2       94.50      101.15      1.70 o
  -5   3   2      656.49      665.08      3.94 o
  -4   3   2     1891.83     1953.19     10.06 o
  -3   3   2      342.45      342.21      2.14 o
  -2   3   2    13144.19    13235.84     45.69 o
  -1   3   2       42.19       40.93      0.71 o
   0   3   2      231.88      247.70      1.65 o
   1   3   2     1553.13     1573.27      6.20 o
   2   3   2       71.99       65.73      1.00 o
   3   3   2     1277.26     1302.52      6.95 o
   4   3   2      117.10      140.90      1.95 o
   5   3   2        6.87        2.78      0.67 o
   6   3   2      991.59      970.09      7.26 o
   7   3   2      483.00      493.00      6.48 o
   8   3   2      212.63      194.54      4.15 o
   9   3   2       11.94       11.83      2.27 o
  10   3   2        0.89        1.10      2.36 o
 -11   4   2        7.86        9.25      2.55 o
 -10   4   2      125.43      130.06      4.51 o
  -9   4   2       41.06       43.73      2.30 o
  -8   4   2      151.02      143.78      3.30 o
  -7   4   2       16.47       14.19      1.09 o
  -6   4   2       66.80       60.18      1.28 o
  -5   4   2      157.90      198.29      2.08 o
  -4   4   2        3.47        6.62      0.47 o
  -3   4   2     5480.38     5797.58     27.51 o
  -2   4   2     1189.60     1168.16      5.30 o
  -1   4   2      829.83      884.38      3.83 o
   0   4   2     1902.00     1750.77      6.71 o
   1   4   2      140.88      152.36      1.36 o
   2   4   2     1538.12     1566.58      7.10 o
   3   4   2      728.06      749.64      5.26 o
   4   4   2       42.68       39.65      1.00 o
   5   4   2       16.76       19.13      1.08 o
   6   4   2      237.54      232.57      2.97 o
   7   4   2        0.52        1.03      0.98 o
   8   4   2       98.98       95.12      3.10 o
   9   4   2        0.54       -0.51      1.83 o
  10   4   2        1.47        1.58      2.40 o
 -11   5   2       13.55       16.14      3.43 o
 -10   5   2       33.60       30.52      3.08 o
  -9   5   2        1.06        1.07      1.48 o
  -8   5   2       45.45       35.22      2.12 o
  -7   5   2      110.30       88.56      2.57 o
  -6   5   2        0.75       -0.59      0.59 o
  -5   5   2       66.76       68.28      1.54 o
  -4   5   2        0.28        0.71      0.43 o
  -3   5   2     1892.95     2096.39      9.10 o
  -2   5   2      838.41      846.05      4.00 o
  -1   5   2      456.44      468.18      2.63 o
   0   5   2      273.14      274.27      2.03 o
   1   5   2      266.32      259.99      2.08 o
   2   5   2     3104.90     3380.96     12.63 o
   3   5   2      775.12      838.24      4.71 o
   4   5   2        3.90        6.42      0.71 o
   5   5   2        4.47        4.82      0.78 o
   6   5   2      261.89      264.88      4.35 o
   7   5   2       23.44       26.53      1.65 o
   8   5   2      110.52      111.28      3.36 o
   9   5   2        6.55        5.10      1.92 o
  10   5   2        5.97        3.85      2.56 o
 -10   6   2        1.16        0.89      2.01 o
  -9   6   2       17.17       14.35      2.09 o
  -8   6   2        3.80        3.25      1.27 o
  -7   6   2       15.67       20.12      1.43 o
  -6   6   2       12.54        9.26      0.99 o
  -5   6   2       11.00       13.10      0.87 o
  -4   6   2       50.89       58.49      1.41 o
  -3   6   2        0.97        0.04      0.49 o
  -2   6   2      610.20      569.83      4.06 o
  -1   6   2      346.07      340.48      2.43 o
   0   6   2       32.42       46.39      1.04 o
   1   6   2      113.42      120.15      1.69 o
   2   6   2      633.40      635.29      3.95 o
   3   6   2      795.98      805.98      5.95 o
   4   6   2      335.33      352.33      3.74 o
   5   6   2        0.48        0.24      0.76 o
   6   6   2       66.61       63.98      1.99 o
   7   6   2       42.74       41.41      2.45 o
   8   6   2        0.28        1.95      1.49 o
   9   6   2       14.97       10.07      2.51 o
  10   6   2        0.19        0.35      2.49 o
 -10   7   2        5.24        9.88      2.50 o
  -9   7   2        0.37        0.66      1.58 o
  -8   7   2        0.41        1.14      1.66 o
  -7   7   2      110.57       95.62      2.49 o
  -6   7   2        0.44        3.24      0.98 o
  -5   7   2       12.18       15.92      1.17 o
  -4   7   2        0.77        1.44      0.66 o
  -3   7   2        3.30        5.54      0.64 o
  -2   7   2     2063.18     2079.74     11.82 o
  -1   7   2     1892.24     1933.47      9.59 o
   0   7   2       85.86       67.83      1.38 o
   1   7   2       55.83       48.65      1.16 o
   2   7   2      716.04      730.33      4.80 o
   3   7   2      539.93      554.78      4.88 o
   4   7   2        7.37        7.91      0.99 o
   5   7   2       77.97       79.36      2.24 o
   6   7   2        0.31        0.45      0.97 o
   7   7   2       16.05       14.52      2.26 o
   8   7   2        0.28        0.88      1.57 o
   9   7   2        0.46       -1.90      2.00 o
 -10   8   2       18.18       13.78      3.86 o
  -9   8   2        2.93        1.80      2.82 o
  -8   8   2       30.26       31.47      3.69 o
  -7   8   2       31.17       29.61      1.92 o
  -6   8   2      244.21      230.07      4.12 o
  -5   8   2       18.37       11.93      0.93 o
  -4   8   2       14.03        8.75      0.84 o
  -3   8   2       26.23       24.13      1.09 o
  -2   8   2       76.43       75.02      1.56 o
  -1   8   2      240.67      254.65      2.88 o
   0   8   2      462.07      481.71      4.62 o
   1   8   2        4.06        2.07      0.70 o
   2   8   2        0.16        0.25      0.73 o
   3   8   2      389.02      388.49      4.61 o
   4   8   2      895.71      849.39      8.07 o
   5   8   2       35.87       30.42      2.43 o
   6   8   2       29.47       28.24      1.96 o
   7   8   2        3.72        3.39      1.39 o
   8   8   2        0.72        0.73      1.72 o
   9   8   2      121.43      124.28      8.09 o
  -9   9   2        1.86       -0.44      2.29 o
  -8   9   2        0.06        0.88      1.76 o
  -7   9   2       12.69       11.29      1.65 o
  -6   9   2       38.47       29.18      1.99 o
  -5   9   2      116.25      102.61      2.19 o
  -4   9   2      240.04      203.43      3.17 o
  -3   9   2      138.34      131.79      2.87 o
  -2   9   2       45.28       51.01      1.74 o
  -1   9   2       80.27       84.90      2.02 o
   0   9   2      143.88      141.42      2.46 o
   1   9   2       67.06       67.21      1.98 o
   2   9   2       49.46       47.00      1.84 o
   3   9   2        4.50        2.46      1.15 o
   4   9   2      190.04      174.74      4.98 o
   5   9   2        6.86       12.37      1.65 o
   6   9   2       34.56       30.86      2.39 o
   7   9   2       67.78       72.61      3.49 o
   8   9   2       16.11       15.91      3.54 o
   9   9   2        3.32        1.16      2.82 o
  -9  10   2       57.24       61.89      7.91 o
  -8  10   2        1.28       -0.33      2.07 o
  -7  10   2        0.03       -0.56      1.58 o
  -6  10   2       12.15       14.71      1.85 o
  -5  10   2       84.41       71.63      2.59 o
  -4  10   2      132.91      128.54      3.35 o
  -3  10   2      107.42      108.64      2.97 o
  -2  10   2        4.99        3.59      1.05 o
  -1  10   2       56.41       59.04      1.98 o
   0  10   2      287.52      288.98      5.51 o
   1  10   2        0.23       -0.56      0.84 o
   2  10   2       41.38       50.54      2.21 o
   3  10   2       60.55       64.01      2.82 o
   4  10   2        1.75        0.87      1.33 o
   5  10   2       23.35       22.48      2.52 o
   6  10   2        4.52        3.95      3.01 o
   7  10   2       89.25       99.62      5.17 o
   8  10   2        1.72        0.30      2.80 o
  -8  11   2       16.06       20.80      3.26 o
  -7  11   2       15.76       17.17      2.81 o
  -6  11   2       92.98       92.28      3.72 o
  -5  11   2      187.71      170.21      5.16 o
  -4  11   2        1.29        0.64      1.23 o
  -3  11   2        3.00        2.80      1.28 o
  -2  11   2        7.91        7.55      1.36 o
  -1  11   2        0.43        0.62      0.99 o
   0  11   2        5.22        6.59      1.27 o
   1  11   2       35.28       33.24      1.87 o
   2  11   2      215.67      223.01      4.18 o
   3  11   2       16.66       14.07      1.70 o
   4  11   2      192.24      181.11      4.50 o
   5  11   2       75.41       59.81      4.00 o
   6  11   2      121.61      132.96      5.43 o
   7  11   2       50.26       51.28      5.53 o
  -7  12   2        0.90        2.16      2.35 o
  -6  12   2        5.40        3.55      2.57 o
  -5  12   2        9.11        7.69      1.93 o
  -4  12   2       40.00       31.32      2.46 o
  -3  12   2       12.63       14.54      1.76 o
  -2  12   2        7.88        5.88      1.52 o
  -1  12   2       53.14       53.13      2.59 o
   0  12   2       34.37       36.75      2.07 o
   1  12   2      127.16      133.08      3.43 o
   2  12   2        6.74        9.09      1.64 o
   3  12   2       19.13       23.81      2.22 o
   4  12   2       73.33       73.96      3.95 o
   5  12   2       40.67       33.88      3.51 o
   6  12   2        2.60        3.30      2.53 o
  -6  13   2       16.14       17.54      3.26 o
  -5  13   2        4.11        2.15      2.14 o
  -4  13   2       79.86       72.04      3.32 o
  -3  13   2       28.30       25.72      2.45 o
  -2  13   2        9.94       11.36      1.85 o
  -1  13   2       55.18       52.54      2.79 o
   0  13   2       32.23       35.82      2.67 o
   1  13   2      218.49      220.85      4.75 o
   2  13   2        0.00        0.98      1.58 o
   3  13   2        0.58       -0.29      1.61 o
   4  13   2       36.57       28.20      2.98 o
   5  13   2        4.71        2.90      2.53 o
   6  13   2       48.60       39.32      8.22 o
  -5  14   2       61.88       76.67      4.84 o
  -4  14   2       22.07       20.54      2.76 o
  -3  14   2       44.17       44.00      3.50 o
  -2  14   2        0.95        4.69      2.08 o
  -1  14   2       13.18       13.59      2.46 o
   0  14   2        2.55       -1.03      2.08 o
   1  14   2       18.23       13.80      2.57 o
   2  14   2        4.14        1.04      2.28 o
   3  14   2        0.14        1.34      2.34 o
   4  14   2       38.52       33.04      3.72 o
  -3  15   2        4.57        4.67      2.53 o
  -2  15   2        0.29       -1.84      2.37 o
  -1  15   2        3.07        3.73      2.55 o
   0  15   2       16.72       12.65      3.03 o
   1  15   2        3.02       -2.11      2.43 o
   2  15   2       32.21       37.71      4.30 o
 -11   1   3       12.49       14.56      2.80 o
 -10   1   3        2.54        1.77      1.45 o
  -9   1   3       69.14       67.32      2.28 o
  -8   1   3        3.32        3.58      0.98 o
  -7   1   3       27.56       35.91      1.36 o
  -6   1   3      362.00      353.74      3.28 o
  -5   1   3       19.02       24.13      0.64 o
  -4   1   3        6.11        9.08      0.71 o
  -3   1   3     4814.36     4652.27     28.10 o
  -2   1   3       91.98       99.50      1.01 o
  -1   1   3     1956.53     1891.25      7.03 o
   0   1   3      528.01      504.38      2.75 o
   1   1   3     7041.21     6495.87     24.86 o
   2   1   3     1265.23     1286.49      5.69 o
   3   1   3       38.21       40.80      1.09 o
   4   1   3       64.13       54.55      1.09 o
   5   1   3      553.04      550.41      3.75 o
   6   1   3      297.25      305.21      3.21 o
   7   1   3        0.00        0.03      0.92 o
   8   1   3       18.60       19.39      1.98 o
   9   1   3       46.37       43.53      3.41 o
  10   1   3        9.40        6.38      2.61 o
 -11   2   3       39.57       41.46      3.75 o
 -10   2   3       16.37       12.92      1.84 o
  -9   2   3       15.13       17.16      1.57 o
  -8   2   3        0.01       -0.75      0.85 o
  -7   2   3      258.63      246.54      2.97 o
  -6   2   3       18.36       21.51      0.84 o
  -5   2   3      509.69      523.94      5.70 o
  -4   2   3     3813.84     3945.07     30.58 o
  -3   2   3     1828.29     1849.94      9.89 o
  -2   2   3      136.89      139.74      1.22 o
  -1   2   3     1383.37     1286.15      5.76 o
   0   2   3       52.44       62.22      0.86 o
   1   2   3      259.03      318.79      2.09 o
   2   2   3      218.01      221.89      1.75 o
   3   2   3        7.76        5.93      0.48 o
   4   2   3      147.73      139.09      1.76 o
   5   2   3      102.24      115.45      1.96 o
   6   2   3        2.11        2.08      0.82 o
   7   2   3        1.72        2.86      1.06 o
   8   2   3        0.34        1.09      1.43 o
   9   2   3       22.60       22.20      2.96 o
  10   2   3        2.14        4.08      2.52 o
 -11   3   3        0.02       -0.59      1.83 o
 -10   3   3       47.08       53.60      2.67 o
  -9   3   3        4.52        5.26      1.25 o
  -8   3   3      272.93      269.88      4.22 o
  -7   3   3        5.97        7.56      0.77 o
  -6   3   3       31.93       29.90      0.96 o
  -5   3   3       56.57       78.62      1.48 o
  -4   3   3      223.05      224.52      2.17 o
  -3   3   3     5484.71     5553.66     20.66 o
  -2   3   3       25.46       22.46      0.58 o
  -1   3   3     3273.75     3146.57     13.55 o
   0   3   3     2378.72     2315.80      9.27 o
   1   3   3       14.02       16.03      0.53 o
   2   3   3      124.90      106.80      1.35 o
   3   3   3       24.22       26.84      0.79 o
   4   3   3        5.23        3.65      0.60 o
   5   3   3        6.19        5.24      0.75 o
   6   3   3      655.23      680.47      5.68 o
   7   3   3        8.31       10.17      1.40 o
   8   3   3        1.31        0.12      1.44 o
   9   3   3       13.83       13.44      2.51 o
  10   3   3        6.93       10.56      2.95 o
 -11   4   3       16.06       20.09      3.34 o
 -10   4   3        7.46        4.94      2.00 o
  -9   4   3        2.26        1.33      1.14 o
  -8   4   3       66.27       60.46      1.96 o
  -7   4   3        9.92       13.58      0.94 o
  -6   4   3        6.19        7.80      0.65 o
  -5   4   3      285.33      270.13      2.09 o
  -4   4   3     2100.30     1968.03     12.07 o
  -3   4   3      186.53      193.34      1.76 o
  -2   4   3       58.39       63.80      0.96 o
  -1   4   3     1736.67     1686.17      6.72 o
   0   4   3      266.14      256.14      1.75 o
   1   4   3        0.01       -0.30      0.30 o
   2   4   3     2041.93     2043.23     10.29 o
   3   4   3       22.78       25.33      0.91 o
   4   4   3       82.06       74.02      1.55 o
   5   4   3        1.08        1.28      0.69 o
   6   4   3      766.43      722.74      8.42 o
   7   4   3        0.67        0.25      1.09 o
   8   4   3        0.30        0.80      1.45 o
   9   4   3        2.11        0.61      1.89 o
  10   4   3        7.43        2.52      2.60 o
 -11   5   3        8.83        7.65      2.88 o
 -10   5   3       44.83       44.85      3.92 o
  -9   5   3        1.67        1.99      1.24 o
  -8   5   3       18.98       21.64      1.46 o
  -7   5   3        6.29        9.52      0.96 o
  -6   5   3        0.65       -0.48      0.48 o
  -5   5   3      250.75      278.89      2.46 o
  -4   5   3      150.59      145.81      1.58 o
  -3   5   3      632.34      658.34      3.85 o
  -2   5   3      567.67      521.16      2.84 o
  -1   5   3      420.31      421.41      2.64 o
   0   5   3      568.26      601.14      3.74 o
   1   5   3       57.05       62.99      0.99 o
   2   5   3      367.45      429.19      2.89 o
   3   5   3     1153.34     1187.04      7.82 o
   4   5   3       37.38       30.60      1.20 o
   5   5   3       76.92       81.37      2.00 o
   6   5   3      630.70      613.74      6.43 o
   7   5   3      356.33      339.72      6.64 o
   8   5   3       20.71       24.59      2.38 o
   9   5   3        0.02        0.72      1.88 o
  10   5   3        0.95        2.22      2.55 o
 -11   6   3        0.01       -0.18      2.40 o
 -10   6   3        7.89       13.77      2.87 o
  -9   6   3        4.59        5.37      1.57 o
  -8   6   3        8.52        7.21      1.29 o
  -7   6   3      164.51      132.10      2.95 o
  -6   6   3       38.77       38.86      1.83 o
  -5   6   3      276.65      293.34      3.36 o
  -4   6   3       23.91       31.68      0.97 o
  -3   6   3       68.81       75.19      1.26 o
  -2   6   3       58.89       52.96      1.14 o
  -1   6   3      257.01      267.43      2.14 o
   0   6   3      271.93      303.04      3.11 o
   1   6   3      774.17      795.62      4.41 o
   2   6   3      431.82      470.78      4.51 o
   3   6   3       17.00       15.28      0.99 o
   4   6   3       11.14        5.39      1.06 o
   5   6   3        0.03        0.38      0.81 o
   6   6   3      152.85      151.58      4.15 o
   7   6   3        0.76        0.11      1.19 o
   8   6   3      112.35      104.71      3.77 o
   9   6   3        0.50       -1.01      1.91 o
 -10   7   3        0.80        4.45      2.47 o
  -9   7   3        1.15        2.06      1.71 o
  -8   7   3       19.99       17.15      1.70 o
  -7   7   3      112.48       98.47      3.20 o
  -6   7   3      197.85      164.66      2.80 o
  -5   7   3        7.30        8.33      0.88 o
  -4   7   3      111.57      105.32      1.92 o
  -3   7   3      150.42      147.91      1.76 o
  -2   7   3      215.48      236.60      2.24 o
  -1   7   3        6.82        4.74      0.62 o
   0   7   3        9.31        8.92      0.74 o
   1   7   3       58.49       66.07      1.47 o
   2   7   3        0.92        0.43      0.61 o
   3   7   3       15.29       16.06      1.21 o
   4   7   3     1144.44     1163.17      8.41 o
   5   7   3       35.04       37.37      1.90 o
   6   7   3      148.03      150.98      3.68 o
   7   7   3        1.83        0.63      1.26 o
   8   7   3        4.16        2.75      1.79 o
   9   7   3        0.18        0.67      2.27 o
 -10   8   3        0.29        0.84      2.33 o
  -9   8   3        0.33        0.15      2.00 o
  -8   8   3       20.62       20.79      2.18 o
  -7   8   3        5.04        5.42      1.26 o
  -6   8   3      182.31      160.00      3.44 o
  -5   8   3       66.37       68.46      1.90 o
  -4   8   3       96.93       98.87      1.84 o
  -3   8   3      172.63      165.08      2.29 o
  -2   8   3       73.36       85.56      1.61 o
  -1   8   3        0.41       -0.64      0.64 o
   0   8   3        0.01       -0.64      0.64 o
   1   8   3       36.33       39.26      1.49 o
   2   8   3      137.79      149.78      2.81 o
   3   8   3       31.13       33.96      1.78 o
   4   8   3      236.64      249.47      4.60 o
   5   8   3      146.52      136.45      3.91 o
   6   8   3        2.35        0.98      1.32 o
   7   8   3       28.66       29.53      2.37 o
   8   8   3        0.96        6.33      2.12 o
   9   8   3        1.10        3.47      2.68 o
  -9   9   3        0.17        0.99      2.41 o
  -8   9   3        2.59        0.50      1.84 o
  -7   9   3        3.31        2.14      1.28 o
  -6   9   3       16.11       14.01      1.41 o
  -5   9   3      140.59      127.92      2.28 o
  -4   9   3      175.63      161.29      2.93 o
  -3   9   3        6.52        4.03      0.89 o
  -2   9   3       37.32       39.06      1.62 o
  -1   9   3        8.75        8.26      1.08 o
   0   9   3        5.33        5.21      1.14 o
   1   9   3       48.84       41.80      1.72 o
   2   9   3       17.71       17.52      1.36 o
   3   9   3      315.34      309.58      4.97 o
   4   9   3      183.80      189.75      4.44 o
   5   9   3       15.71       17.87      2.12 o
   6   9   3        0.21       -1.11      1.38 o
   7   9   3       22.87       35.94      3.14 o
   8   9   3        3.86        3.46      2.42 o
  -9  10   3       35.95       55.09      6.03 o
  -8  10   3        8.05        4.27      2.33 o
  -7  10   3        2.62        0.48      1.66 o
  -6  10   3       11.79       10.90      1.67 o
  -5  10   3        8.75        4.78      1.22 o
  -4  10   3      134.38      120.75      2.99 o
  -3  10   3       27.05       29.53      1.84 o
  -2  10   3        5.73        2.61      0.95 o
  -1  10   3       18.64       18.04      1.40 o
   0  10   3      389.93      386.16      6.58 o
   1  10   3        9.86        7.14      1.19 o
   2  10   3      646.59      642.35      9.52 o
   3  10   3       82.10       85.68      4.16 o
   4  10   3       17.49       17.38      2.14 o
   5  10   3      107.56      103.31      4.39 o
   6  10   3       26.97       23.65      3.15 o
   7  10   3       34.94       46.56      4.11 o
   8  10   3        0.31        2.96      4.26 o
  -8  11   3       44.47       43.22      4.39 o
  -7  11   3       12.64       14.75      2.68 o
  -6  11   3        0.43        0.98      1.47 o
  -5  11   3       24.05       26.16      2.16 o
  -4  11   3        1.45        0.51      1.25 o
  -3  11   3       22.25       20.80      1.83 o
  -2  11   3        3.23        2.14      1.19 o
  -1  11   3       16.16       19.77      1.61 o
   0  11   3      209.28      215.69      3.81 o
   1  11   3      182.85      184.89      3.81 o
   2  11   3        0.16        0.40      1.16 o
   3  11   3       66.19       73.65      3.34 o
   4  11   3        0.11       -0.56      1.60 o
   5  11   3      119.11       95.72      4.85 o
   6  11   3       48.64       38.24      4.00 o
   7  11   3       33.87       42.49      5.17 o
  -7  12   3       18.44       14.30      2.92 o
  -6  12   3        1.39        0.07      1.71 o
  -5  12   3        0.00        0.76      1.59 o
  -4  12   3       29.26       30.95      2.34 o
  -3  12   3        2.22        2.81      1.34 o
  -2  12   3       22.99       23.21      2.10 o
  -1  12   3       37.00       39.09      2.36 o
   0  12   3      121.46      128.92      4.29 o
   1  12   3       44.29       40.88      2.38 o
   2  12   3       94.38       88.43      3.20 o
   3  12   3       89.45       91.90      3.51 o
   4  12   3        0.11        0.76      1.69 o
   5  12   3      105.64      117.58      5.41 o
   6  12   3        9.55       11.72      3.47 o
  -6  13   3       22.21       31.41      4.15 o
  -5  13   3       65.90       69.26      4.09 o
  -4  13   3        0.80        1.40      1.58 o
  -3  13   3        0.26       -0.80      1.50 o
  -2  13   3        1.58        1.27      1.49 o
  -1  13   3       27.97       24.77      2.21 o
   0  13   3      232.76      230.82      5.29 o
   1  13   3       91.67       99.67      3.55 o
   2  13   3       12.39        9.12      1.97 o
   3  13   3        9.08        8.06      2.08 o
   4  13   3       67.65       78.97      4.50 o
   5  13   3       18.00       28.61      3.89 o
  -5  14   3        0.69        0.50      2.34 o
  -4  14   3       33.89       32.98      3.39 o
  -3  14   3        0.96        0.96      1.94 o
  -2  14   3       11.11        9.72      2.44 o
  -1  14   3       10.30       10.43      2.46 o
   0  14   3       11.15        9.05      2.69 o
   1  14   3        1.36        4.35      2.27 o
   2  14   3       75.68       70.26      4.65 o
   3  14   3        2.02        7.60      2.60 o
   4  14   3        6.26        5.09      2.86 o
  -3  15   3        3.14        2.62      2.53 o
  -2  15   3        7.53        5.93      2.85 o
  -1  15   3       95.21      110.35      5.54 o
   0  15   3       10.99       10.24      3.03 o
   1  15   3        0.21        0.63      2.77 o
   2  15   3       30.04       27.33      4.05 o
 -12   0   4       12.74       13.41      4.57 o
 -11   0   4       17.18        7.09      3.06 o
 -10   0   4       43.30       33.20      3.05 o
  -9   0   4       12.52        9.38      2.03 o
  -8   0   4      184.84      187.26      4.44 o
  -7   0   4       67.47       60.78      2.86 o
  -6   0   4     1771.17     1789.37     15.00 o
  -5   0   4      115.41      131.21      2.39 o
  -4   0   4      406.75      370.09      5.80 o
  -3   0   4      229.95      212.14      2.40 o
  -2   0   4      106.53      114.20      1.75 o
  -1   0   4      759.19      728.09      3.89 o
   0   0   4     1895.31     1808.86     10.55 o
   1   0   4      345.23      308.36      3.08 o
   2   0   4      226.97      234.09      2.55 o
   3   0   4      686.20      788.05      6.47 o
   4   0   4     1201.26     1218.72      8.52 o
   5   0   4      176.19      195.98      3.36 o
   6   0   4        8.08       15.51      1.72 o
   7   0   4      211.11      224.78      5.39 o
   8   0   4       17.84       15.66      2.49 o
   9   0   4        1.03       -0.02      3.32 o
  10   0   4        0.24       -4.88      5.34 o
 -12   1   4        7.31       10.46      2.74 o
 -11   1   4        3.95        2.35      2.07 o
 -10   1   4        3.29        5.82      1.40 o
  -9   1   4        3.91        2.19      1.17 o
  -8   1   4       37.15       38.95      1.58 o
  -7   1   4      206.05      202.33      2.81 o
  -6   1   4      154.50      173.32      2.05 o
  -5   1   4       28.51       24.51      0.70 o
  -4   1   4     1856.27     1858.10     13.93 o
  -3   1   4       21.57       18.67      0.85 o
  -2   1   4     1912.03     1859.69      7.26 o
  -1   1   4      351.47      312.86      1.60 o
   0   1   4       90.73       95.22      1.04 o
   1   1   4      856.21      761.93      3.89 o
   2   1   4      211.01      205.91      1.64 o
   3   1   4      187.45      199.67      1.87 o
   4   1   4        0.09        0.08      0.47 o
   5   1   4        5.61        3.83      0.65 o
   6   1   4        3.70        4.79      0.92 o
   7   1   4        4.16        5.18      1.13 o
   8   1   4        1.02       -0.53      1.38 o
   9   1   4        0.26       -1.16      1.97 o
  10   1   4        0.31        4.15      3.60 o
 -12   2   4        0.08        3.87      2.57 o
 -11   2   4       25.98       26.32      3.13 o
 -10   2   4      116.04      121.02      3.90 o
  -9   2   4        3.60        0.20      1.07 o
  -8   2   4        2.35        0.31      0.73 o
  -7   2   4       17.98       20.52      0.88 o
  -6   2   4       14.59       18.59      0.75 o
  -5   2   4     1470.65     1536.00     11.20 o
  -4   2   4      180.31      197.23      2.29 o
  -3   2   4        7.91        6.43      0.44 o
  -2   2   4     1163.84     1097.67      4.83 o
  -1   2   4      216.97      232.30      1.49 o
   0   2   4     2802.45     2654.92     10.68 o
   1   2   4        9.37       10.21      0.48 o
   2   2   4      679.76      642.02      3.69 o
   3   2   4      378.70      388.65      2.82 o
   4   2   4      277.10      298.21      2.50 o
   5   2   4      232.01      254.28      2.89 o
   6   2   4       60.31       64.49      1.98 o
   7   2   4      247.17      245.67      4.42 o
   8   2   4        2.21        3.32      1.61 o
   9   2   4        0.59       -1.95      1.95 o
  10   2   4        0.13       -2.36      2.36 o
 -11   3   4       40.06       39.07      3.74 o
 -10   3   4       55.55       60.02      2.70 o
  -9   3   4        1.85        2.86      1.09 o
  -8   3   4        4.23        2.80      0.88 o
  -7   3   4        9.83        8.78      0.88 o
  -6   3   4        0.37       -0.20      0.67 o
  -5   3   4       34.17       28.98      1.46 o
  -4   3   4     1375.00     1512.59      7.97 o
  -3   3   4      594.88      542.16      2.94 o
  -2   3   4      499.32      491.79      2.85 o
  -1   3   4      115.22      119.97      1.24 o
   0   3   4      501.26      514.17      3.82 o
   1   3   4     1013.86     1036.55      4.91 o
   2   3   4      116.74       99.06      1.36 o
   3   3   4     1151.16     1160.83      6.37 o
   4   3   4        3.40        2.68      0.62 o
   5   3   4       42.47       36.68      1.39 o
   6   3   4       75.30       74.12      2.13 o
   7   3   4       16.87       13.14      1.83 o
   8   3   4        1.80        0.79      1.54 o
   9   3   4        2.86        4.53      2.13 o
  10   3   4        0.37        0.16      2.51 o
 -11   4   4        7.69        9.29      2.78 o
 -10   4   4        2.31        0.47      1.73 o
  -9   4   4        4.33        1.93      1.30 o
  -8   4   4       32.78       31.84      1.39 o
  -7   4   4       11.68        7.73      0.86 o
  -6   4   4      153.75      158.62      2.17 o
  -5   4   4      576.45      590.92      4.63 o
  -4   4   4      181.77      156.88      1.64 o
  -3   4   4      524.51      547.34      3.20 o
  -2   4   4       54.71       58.52      1.09 o
  -1   4   4      243.65      240.89      1.96 o
   0   4   4       12.04       16.55      0.62 o
   1   4   4      392.96      427.58      2.68 o
   2   4   4       98.77       92.94      1.54 o
   3   4   4        4.13       12.33      0.71 o
   4   4   4       27.78       32.42      1.20 o
   5   4   4      245.94      257.08      4.82 o
   6   4   4      346.89      354.13      4.84 o
   7   4   4        0.70        1.17      1.34 o
   8   4   4        3.42        3.36      1.70 o
   9   4   4        0.54        0.55      1.95 o
  10   4   4        2.16        2.55      2.73 o
 -11   5   4       37.72       37.66      3.90 o
 -10   5   4       10.43        5.40      2.28 o
  -9   5   4        2.15       -0.54      1.13 o
  -8   5   4        9.94       12.17      1.13 o
  -7   5   4        7.25        8.55      0.80 o
  -6   5   4       84.53       85.11      1.49 o
  -5   5   4      677.85      647.00      4.16 o
  -4   5   4       45.57       48.10      0.98 o
  -3   5   4       64.85       64.64      1.33 o
  -2   5   4      225.26      235.22      1.77 o
  -1   5   4      162.59      173.95      1.67 o
   0   5   4      389.64      429.19      2.81 o
   1   5   4        4.18        5.90      0.51 o
   2   5   4       79.92       81.68      1.36 o
   3   5   4       17.86       14.78      0.83 o
   4   5   4        7.16        3.73      0.80 o
   5   5   4       11.13       13.08      1.18 o
   6   5   4       30.35       31.79      1.99 o
   7   5   4       88.77      101.36      3.51 o
   8   5   4       16.07       10.94      2.03 o
   9   5   4       19.08       25.08      3.02 o
  10   5   4       10.94        5.10      5.18 o
 -11   6   4       94.34      102.38      6.42 o
 -10   6   4        0.05       -0.58      2.05 o
  -9   6   4        0.31        0.92      1.48 o
  -8   6   4       46.55       46.50      1.98 o
  -7   6   4      126.80      125.53      3.15 o
  -6   6   4        0.38       -0.11      0.62 o
  -5   6   4      171.13      176.61      2.54 o
  -4   6   4       10.66       12.07      0.72 o
  -3   6   4      174.24      183.06      1.86 o
  -2   6   4      277.42      266.49      2.10 o
  -1   6   4      385.11      368.47      3.42 o
   0   6   4      488.74      462.12      3.17 o
   1   6   4       81.79       74.94      1.37 o
   2   6   4      577.10      588.32      4.17 o
   3   6   4       65.90       57.77      1.52 o
   4   6   4     1288.40     1285.78      8.90 o
   5   6   4      123.50      119.47      2.86 o
   6   6   4        7.77        7.45      1.48 o
   7   6   4        2.99        4.26      1.40 o
   8   6   4       11.47        9.52      1.94 o
   9   6   4       46.40       51.57      4.68 o
 -10   7   4       13.88       17.39      3.23 o
  -9   7   4        5.01        8.45      2.16 o
  -8   7   4        2.16        4.06      1.19 o
  -7   7   4      188.52      192.65      3.62 o
  -6   7   4      172.34      178.10      2.82 o
  -5   7   4       12.27        8.81      0.88 o
  -4   7   4      437.27      434.84      3.86 o
  -3   7   4      218.65      217.78      2.42 o
  -2   7   4      327.62      392.83      3.04 o
  -1   7   4      139.72      122.78      1.70 o
   0   7   4      109.49      100.05      1.68 o
   1   7   4        8.49        3.66      0.65 o
   2   7   4      138.15      137.35      2.31 o
   3   7   4     3132.94     3071.37     18.32 o
   4   7   4      310.20      312.39      4.36 o
   5   7   4        9.54        8.72      1.29 o
   6   7   4       20.82       23.39      2.03 o
   7   7   4        0.73        0.44      1.35 o
   8   7   4      114.64      129.94      4.72 o
   9   7   4       23.05       30.38      3.68 o
 -10   8   4        0.20        1.63      4.26 o
  -9   8   4        6.98        2.25      3.80 o
  -8   8   4       57.86       54.31      2.91 o
  -7   8   4       86.80       78.64      2.75 o
  -6   8   4      170.99      152.58      4.12 o
  -5   8   4        6.45        4.38      0.89 o
  -4   8   4      365.73      348.26      3.27 o
  -3   8   4      187.60      188.16      2.39 o
  -2   8   4      607.58      627.60      5.19 o
  -1   8   4        0.04       -0.65      0.65 o
   0   8   4       84.83       86.06      1.97 o
   1   8   4        1.07        1.65      0.83 o
   2   8   4      281.08      262.53      3.55 o
   3   8   4      466.09      445.42      5.83 o
   4   8   4        5.26        4.62      1.35 o
   5   8   4       43.53       41.69      2.24 o
   6   8   4       58.26       70.56      4.13 o
   7   8   4       11.98       16.80      2.47 o
   8   8   4       16.43       10.02      2.46 o
  -9   9   4        0.96        2.42      2.02 o
  -8   9   4       71.14       74.26      3.42 o
  -7   9   4       21.94       19.20      1.67 o
  -6   9   4      253.26      230.09      3.67 o
  -5   9   4      107.75      112.02      2.73 o
  -4   9   4       81.44       80.46      2.32 o
  -3   9   4       62.99       53.57      1.69 o
  -2   9   4        4.42        5.40      0.95 o
  -1   9   4      346.79      336.75      4.16 o
   0   9   4        1.28        0.23      0.85 o
   1   9   4       23.40       25.73      1.55 o
   2   9   4        2.25        2.25      1.01 o
   3   9   4       95.28       97.51      4.46 o
   4   9   4       29.08       28.86      2.43 o
   5   9   4        0.05        0.68      1.59 o
   6   9   4       10.41       10.70      2.51 o
   7   9   4       15.65       17.89      2.40 o
   8   9   4        0.47       -0.16      2.75 o
  -9  10   4        8.60        7.47      2.45 o
  -8  10   4        1.43       -0.44      1.95 o
  -7  10   4        0.87        2.96      1.75 o
  -6  10   4      116.34      105.53      3.17 o
  -5  10   4        2.40        0.52      1.12 o
  -4  10   4       35.54       32.53      1.81 o
  -3  10   4       38.47       37.56      1.97 o
  -2  10   4        0.86        1.65      1.01 o
  -1  10   4        1.15        0.50      0.96 o
   0  10   4        0.08        1.51      1.02 o
   1  10   4     1123.98     1132.35      9.27 o
   2  10   4      159.60      161.29      3.39 o
   3  10   4       91.08       78.10      3.57 o
   4  10   4      110.60      101.42      4.02 o
   5  10   4      372.56      410.36      8.73 o
   6  10   4       53.51       55.60      7.65 o
   7  10   4        0.55        1.62      2.74 o
  -8  11   4        7.23        9.84      2.88 o
  -7  11   4       40.04       29.49      3.16 o
  -6  11   4        8.13        7.27      1.60 o
  -5  11   4       22.32       22.85      2.00 o
  -4  11   4       92.40       92.62      3.04 o
  -3  11   4       10.61       10.02      1.50 o
  -2  11   4        8.16        6.51      1.40 o
  -1  11   4       24.88       21.88      1.68 o
   0  11   4      521.78      506.98      6.27 o
   1  11   4       35.66       36.81      2.01 o
   2  11   4        1.99        4.45      1.35 o
   3  11   4       48.11       48.81      2.86 o
   4  11   4        0.01       -0.07      1.63 o
   5  11   4        1.77        2.93      2.22 o
   6  11   4       11.70       11.38      3.24 o
   7  11   4       11.86       10.26      3.86 o
  -7  12   4       45.88       51.14      4.33 o
  -6  12   4        7.67        7.88      1.91 o
  -5  12   4       17.73       17.19      2.20 o
  -4  12   4      199.53      191.70      4.49 o
  -3  12   4       19.13       14.44      1.95 o
  -2  12   4       27.01       29.82      2.25 o
  -1  12   4       79.71       77.27      2.87 o
   0  12   4        7.68        7.48      1.51 o
   1  12   4       15.46       19.46      1.83 o
   2  12   4        5.69        4.35      1.49 o
   3  12   4       40.03       40.51      3.00 o
   4  12   4        3.26        3.03      1.95 o
   5  12   4       21.00       28.31      3.75 o
   6  12   4       59.53       64.44      6.70 o
  -6  13   4        4.08        1.03      2.39 o
  -5  13   4        7.68        6.12      2.21 o
  -4  13   4       30.27       30.04      2.60 o
  -3  13   4        5.22        4.10      1.66 o
  -2  13   4        3.01        2.38      1.55 o
  -1  13   4       74.24       73.36      3.31 o
   0  13   4      109.63      121.25      3.82 o
   1  13   4        0.31       -0.84      1.53 o
   2  13   4        0.00       -0.32      1.59 o
   3  13   4       21.91       23.12      2.80 o
   4  13   4        5.41        6.58      2.40 o
   5  13   4        4.08        8.12      3.24 o
  -5  14   4        9.35        7.55      2.72 o
  -4  14   4        0.29       -0.46      2.05 o
  -3  14   4        3.22        5.24      2.28 o
  -2  14   4       29.28       32.35      3.34 o
  -1  14   4      128.87      143.01      5.82 o
   0  14   4        1.16        1.86      2.12 o
   1  14   4       20.89       18.20      4.17 o
   2  14   4        5.64        7.42      2.65 o
   3  14   4        3.79        4.10      2.58 o
   4  14   4       15.25       19.11      3.94 o
  -3  15   4       15.62       14.06      3.11 o
  -2  15   4       17.89       17.54      3.48 o
  -1  15   4        2.84        3.50      3.03 o
   0  15   4        6.41        9.08      2.99 o
   1  15   4        8.40        4.07      2.97 o
   2  15   4        5.31        0.95      3.18 o
 -12   1   5       14.25       16.38      3.01 o
 -11   1   5        0.02        4.63      1.73 o
 -10   1   5        0.07        1.59      1.26 o
  -9   1   5      682.31      697.75      7.71 o
  -8   1   5        0.75       -0.42      0.89 o
  -7   1   5      180.72      181.51      2.82 o
  -6   1   5      513.15      504.43      3.46 o
  -5   1   5      472.41      458.03      3.97 o
  -4   1   5      108.12       92.58      1.30 o
  -3   1   5      484.51      511.27      3.04 o
  -2   1   5     1415.51     1417.54      6.02 o
  -1   1   5        0.00        0.41      0.24 o
   0   1   5     1468.05     1447.18      6.03 o
   1   1   5     2864.77     2916.38     11.97 o
   2   1   5      917.98      985.41      4.97 o
   3   1   5     1095.28     1137.46      6.08 o
   4   1   5       52.86       66.86      1.42 o
   5   1   5      204.96      203.76      2.63 o
   6   1   5       14.08       14.38      1.31 o
   7   1   5       29.89       25.75      1.89 o
   8   1   5       27.25       30.22      3.04 o
   9   1   5       14.82       10.26      4.58 o
  10   1   5        5.32       -2.10      3.14 o
 -12   2   5        9.98       13.07      2.94 o
 -11   2   5        2.24        6.60      2.20 o
 -10   2   5        0.07        0.15      1.44 o
  -9   2   5       21.26       18.32      2.03 o
  -8   2   5        1.34       -0.11      0.68 o
  -7   2   5      277.67      257.69      3.23 o
  -6   2   5      207.68      206.21      4.35 o
  -5   2   5      700.49      675.61      6.99 o
  -4   2   5        3.21        9.68      0.59 o
  -3   2   5       20.56       20.54      0.63 o
  -2   2   5      149.84      149.91      1.30 o
  -1   2   5      663.60      581.78      3.08 o
   0   2   5     1944.79     1982.68      8.27 o
   1   2   5        7.08        3.87      0.43 o
   2   2   5      591.60      619.69      3.65 o
   3   2   5       95.84      100.63      1.57 o
   4   2   5        8.00       11.95      0.77 o
   5   2   5       92.54       89.77      1.86 o
   6   2   5      112.66      118.16      2.63 o
   7   2   5        5.86        6.08      1.51 o
   8   2   5       14.10       16.07      2.44 o
   9   2   5        2.12        3.85      2.81 o
  10   2   5        4.07        7.13      3.39 o
 -11   3   5        7.12        5.31      2.25 o
 -10   3   5      194.59      206.44      5.46 o
  -9   3   5        9.07        8.64      1.15 o
  -8   3   5        0.11        0.70      0.70 o
  -7   3   5       43.04       39.28      2.19 o
  -6   3   5       76.13       91.21      2.52 o
  -5   3   5     3156.20     3237.86     17.30 o
  -4   3   5      221.75      241.41      1.88 o
  -3   3   5      426.87      447.10      2.90 o
  -2   3   5      944.91     1001.32      4.92 o
  -1   3   5       66.08       80.98      1.08 o
   0   3   5     4179.93     4227.53     21.16 o
   1   3   5      407.26      442.20      2.89 o
   2   3   5       32.64       40.18      0.89 o
   3   3   5      174.14      207.61      2.33 o
   4   3   5        0.03        0.09      0.58 o
   5   3   5      378.74      359.53      4.16 o
   6   3   5       23.27       26.65      1.85 o
   7   3   5        6.18        5.86      1.43 o
   8   3   5      108.30      111.82      5.07 o
   9   3   5        5.70        3.04      2.49 o
  10   3   5        4.43        1.58      3.09 o
 -11   4   5       22.38       18.76      2.83 o
 -10   4   5       85.75       91.88      4.59 o
  -9   4   5       64.91       60.07      2.33 o
  -8   4   5       10.46        8.24      1.03 o
  -7   4   5        0.65       -1.13      1.13 o
  -6   4   5      386.00      403.71      4.84 o
  -5   4   5      909.14      918.51      6.47 o
  -4   4   5      134.66      141.85      1.44 o
  -3   4   5      960.94      915.40      4.76 o
  -2   4   5      196.92      207.46      1.91 o
  -1   4   5      190.46      203.68      1.85 o
   0   4   5       12.42       22.64      0.71 o
   1   4   5        2.15        5.16      0.50 o
   2   4   5      349.88      416.39      3.04 o
   3   4   5        0.00        0.73      0.55 o
   4   4   5     1518.09     1443.74      9.39 o
   5   4   5       39.96       37.78      1.77 o
   6   4   5        9.44       13.86      1.61 o
   7   4   5       55.86       52.98      3.30 o
   8   4   5        6.53        3.10      1.92 o
   9   4   5        0.00       -1.05      2.15 o
 -11   5   5        3.87        3.62      2.29 o
 -10   5   5       12.00       10.25      2.28 o
  -9   5   5       11.80       10.65      1.36 o
  -8   5   5       24.09       26.38      1.36 o
  -7   5   5      284.98      267.60      3.08 o
  -6   5   5       64.38       64.06      1.38 o
  -5   5   5      236.69      264.75      2.29 o
  -4   5   5       12.38       13.96      0.79 o
  -3   5   5       18.39       19.11      0.86 o
  -2   5   5        0.86        0.66      0.37 o
  -1   5   5     2891.91     2989.52     14.71 o
   0   5   5       23.64       25.36      0.84 o
   1   5   5      255.69      274.90      2.48 o
   2   5   5      316.17      343.94      2.88 o
   3   5   5     1592.00     1565.79     11.18 o
   4   5   5     2317.59     2202.22     13.06 o
   5   5   5       36.83       35.58      1.95 o
   6   5   5       61.87       69.87      2.82 o
   7   5   5        3.51        2.56      1.52 o
   8   5   5        0.04        0.18      1.76 o
   9   5   5       27.34       30.43      4.41 o
 -11   6   5       51.51       52.35      4.06 o
 -10   6   5       10.74        5.72      2.10 o
  -9   6   5        9.70        6.99      1.58 o
  -8   6   5       60.15       53.81      2.22 o
  -7   6   5       63.71       74.07      1.85 o
  -6   6   5      327.51      331.10      4.36 o
  -5   6   5      142.57      151.36      1.91 o
  -4   6   5       99.59       99.54      1.52 o
  -3   6   5      159.81      165.79      2.17 o
  -2   6   5      688.89      716.08      4.08 o
  -1   6   5      410.28      418.03      2.99 o
   0   6   5        2.34        3.25      0.54 o
   1   6   5      149.15      119.00      2.13 o
   2   6   5      269.35      297.18      3.00 o
   3   6   5       67.89       65.93      1.65 o
   4   6   5     1659.39     1600.44     11.50 o
   5   6   5       81.74       83.24      2.58 o
   6   6   5       53.47       54.11      2.70 o
   7   6   5        7.00        5.59      1.54 o
   8   6   5       10.01        6.67      2.14 o
   9   6   5        1.08        3.53      2.81 o
 -10   7   5        0.67       -2.32      4.80 o
  -9   7   5        0.41       -2.87      3.17 o
  -8   7   5       36.61       29.87      1.81 o
  -7   7   5      133.53      127.10      3.75 o
  -6   7   5       26.12       21.84      1.20 o
  -5   7   5       53.28       54.78      1.54 o
  -4   7   5       15.77       20.44      1.05 o
  -3   7   5      130.04      129.64      1.90 o
  -2   7   5       61.44       55.42      1.31 o
  -1   7   5        5.11        4.33      0.72 o
   0   7   5       95.30       97.42      1.84 o
   1   7   5       35.93       31.14      1.37 o
   2   7   5     1621.04     1594.33     10.79 o
   3   7   5        1.70        3.36      0.96 o
   4   7   5      441.08      427.91      5.75 o
   5   7   5       55.92       57.49      2.47 o
   6   7   5        8.98        7.76      1.62 o
   7   7   5        3.98        3.30      1.62 o
   8   7   5       87.86      110.81      4.92 o
   9   7   5       15.95       14.43      4.14 o
 -10   8   5        0.14       -1.86      3.31 o
  -9   8   5        0.73       -3.09      3.35 o
  -8   8   5        3.84        2.55      1.40 o
  -7   8   5       30.40       34.39      1.74 o
  -6   8   5       89.21       93.92      2.40 o
  -5   8   5        2.23        2.64      0.80 o
  -4   8   5      373.98      376.75      3.47 o
  -3   8   5       64.71       67.38      1.61 o
  -2   8   5       48.01       44.91      1.42 o
  -1   8   5        7.95        3.46      0.88 o
   0   8   5       38.59       40.89      1.62 o
   1   8   5        0.00       -0.07      0.82 o
   2   8   5      647.27      632.56      8.17 o
   3   8   5        9.92        8.10      1.83 o
   4   8   5      128.10      124.47      3.68 o
   5   8   5       26.63       26.84      2.21 o
   6   8   5       10.29       11.22      2.83 o
   7   8   5       39.83       48.80      3.53 o
   8   8   5        2.40        1.84      2.73 o
 -10   9   5        1.34        0.42      4.47 o
  -9   9   5        1.47       -1.86      1.96 o
  -8   9   5       53.84       48.99      3.57 o
  -7   9   5        0.00        0.86      1.13 o
  -6   9   5        3.13        0.76      0.98 o
  -5   9   5        0.00       -0.51      0.71 o
  -4   9   5      324.74      322.28      3.68 o
  -3   9   5      233.94      229.68      3.43 o
  -2   9   5       10.07       10.56      1.10 o
  -1   9   5      107.54      102.21      2.45 o
   0   9   5        1.84        1.27      0.99 o
   1   9   5      659.59      656.61      6.44 o
   2   9   5      438.61      436.48      5.38 o
   3   9   5       13.13       14.92      1.78 o
   4   9   5        0.37       -1.40      1.40 o
   5   9   5       11.49       15.30      2.49 o
   6   9   5        1.62        3.45      2.21 o
   7   9   5        6.01        1.81      2.51 o
   8   9   5        3.67       -0.78      3.83 o
  -9  10   5        0.45        1.31      2.02 o
  -8  10   5        6.29       10.18      2.32 o
  -7  10   5       32.26       30.41      2.61 o
  -6  10   5       55.75       62.55      2.95 o
  -5  10   5       32.52       32.98      1.98 o
  -4  10   5        0.00       -0.93      0.93 o
  -3  10   5      114.39      103.24      2.67 o
  -2  10   5      201.42      202.81      5.24 o
  -1  10   5        1.73        1.86      1.02 o
   0  10   5        4.59        2.73      1.14 o
   1  10   5      335.65      327.06      4.72 o
   2  10   5       93.60       84.92      2.70 o
   3  10   5        0.65        0.02      1.35 o
   4  10   5      111.15      112.08      4.27 o
   5  10   5       69.95       68.49      4.22 o
   6  10   5       20.57       31.21      3.69 o
   7  10   5       10.71       21.11      3.58 o
  -8  11   5       30.03       35.49      3.88 o
  -7  11   5       57.85       58.04      3.66 o
  -6  11   5       60.26       53.83      2.81 o
  -5  11   5       71.18       64.21      2.89 o
  -4  11   5      139.42      140.58      3.76 o
  -3  11   5        9.23       12.03      1.57 o
  -2  11   5       12.70       13.35      1.60 o
  -1  11   5        1.43        0.00      1.07 o
   0  11   5       17.10       18.25      1.73 o
   1  11   5        3.61        3.47      1.23 o
   2  11   5      140.89      148.96      4.04 o
   3  11   5       32.28       30.26      2.57 o
   4  11   5       47.25       45.47      3.48 o
   5  11   5        0.74        1.86      2.17 o
   6  11   5       42.60       59.53     10.45 o
  -7  12   5        2.73        2.42      2.48 o
  -6  12   5       10.39        9.61      2.12 o
  -5  12   5        9.98        8.66      2.02 o
  -4  12   5        0.26        1.11      1.48 o
  -3  12   5        0.19        0.35      1.40 o
  -2  12   5        7.01        6.58      1.60 o
  -1  12   5        4.66        1.21      1.26 o
   0  12   5        4.10        5.18      1.43 o
   1  12   5      239.97      246.90      4.85 o
   2  12   5       32.39       31.80      2.31 o
   3  12   5       32.24       32.21      3.05 o
   4  12   5        1.38        1.53      1.99 o
   5  12   5        0.04       -0.24      2.77 o
   6  12   5        1.09        2.37      3.41 o
  -6  13   5       21.53       24.71      3.34 o
  -5  13   5        3.65        1.67      2.33 o
  -4  13   5        3.07        3.22      1.73 o
  -3  13   5       29.91       41.03      2.90 o
  -2  13   5       15.58       15.87      2.05 o
  -1  13   5       35.40       33.36      2.54 o
   0  13   5      278.21      288.75      5.51 o
   1  13   5       72.65       67.15      3.40 o
   2  13   5       32.27       32.92      3.12 o
   3  13   5        0.01        3.02      2.12 o
   4  13   5       11.84       15.40      3.00 o
   5  13   5       94.24      103.20     12.09 o
  -5  14   5        3.94        1.12      2.43 o
  -4  14   5       10.31       10.42      2.57 o
  -3  14   5        0.84        2.27      2.17 o
  -2  14   5        0.17        0.82      2.19 o
  -1  14   5      126.50      128.33      7.09 o
   0  14   5      112.87      117.64      5.78 o
   1  14   5       28.47       21.38      3.29 o
   2  14   5        5.43        6.08      2.95 o
   3  14   5        8.46        6.52      3.41 o
  -3  15   5        7.94        4.19      2.91 o
  -2  15   5       60.63       62.51      5.14 o
  -1  15   5       11.92        8.67      3.11 o
   0  15   5      136.98      142.73      7.04 o
   1  15   5       19.01       21.80      3.92 o
 -12   0   6        4.25        4.13      2.67 o
 -11   0   6        1.12        2.45      2.33 o
 -10   0   6       23.93       21.41      2.24 o
  -9   0   6      548.72      581.67     11.09 o
  -8   0   6     1173.10     1198.61     13.11 o
  -7   0   6       60.90       57.95      2.90 o
  -6   0   6      896.64      857.65      8.20 o
  -5   0   6       68.71       76.07      2.58 o
  -4   0   6     6233.38     6433.47     41.15 o
  -3   0   6      926.37      976.20      7.89 o
  -2   0   6      297.47      286.84      2.43 o
  -1   0   6     1255.49     1206.40      6.64 o
   0   0   6      218.06      249.08      2.68 o
   1   0   6    12120.07    12580.96     62.99 o
   2   0   6     3765.82     3961.26     24.44 o
   3   0   6      352.99      428.94      5.07 o
   4   0   6      284.52      290.32      4.09 o
   5   0   6        9.46       10.69      1.53 o
   6   0   6     1066.48     1081.09     15.55 o
   7   0   6      442.54      453.84     30.45 o
   8   0   6       18.32       27.50     11.99 o
   9   0   6        1.49       -1.61      5.45 o
  10   0   6        1.30        7.51      4.94 o
 -12   1   6        0.08        1.11      2.14 o
 -11   1   6        0.01        1.03      1.56 o
 -10   1   6       43.29       47.34      2.24 o
  -9   1   6      242.57      232.06      3.85 o
  -8   1   6      776.93      767.91      7.16 o
  -7   1   6        0.29       -0.32      0.64 o
  -6   1   6        9.73        7.49      0.71 o
  -5   1   6       12.03       12.34      0.61 o
  -4   1   6       54.84       51.47      1.27 o
  -3   1   6       24.66       28.58      0.68 o
  -2   1   6      780.69      720.04      3.25 o
  -1   1   6        6.55        5.59      0.36 o
   0   1   6      648.25      666.28      3.36 o
   1   1   6      422.77      414.61      2.64 o
   2   1   6      369.67      384.14      2.85 o
   3   1   6      112.03      119.02      1.94 o
   4   1   6        4.75        7.46      0.78 o
   5   1   6      324.24      334.22      3.72 o
   6   1   6       85.46       93.39      3.87 o
   7   1   6      157.32      163.91      4.57 o
   8   1   6        3.01        2.54      2.27 o
   9   1   6        0.84        1.56      3.14 o
  10   1   6        1.06       -2.70      4.15 o
 -12   2   6        8.96       10.96      2.63 o
 -11   2   6       25.94       32.28      2.96 o
 -10   2   6       32.73       30.48      2.43 o
  -9   2   6       32.22       35.98      1.64 o
  -8   2   6      164.27      156.67      2.82 o
  -7   2   6      387.58      381.99      4.82 o
  -6   2   6        1.20        2.30      0.86 o
  -5   2   6       39.12       41.28      1.03 o
  -4   2   6      205.47      198.54      1.65 o
  -3   2   6      177.84      150.21      1.49 o
  -2   2   6      710.20      739.72      3.60 o
  -1   2   6      944.29      936.20      4.42 o
   0   2   6      977.51      930.37      4.43 o
   1   2   6       40.78       55.24      1.03 o
   2   2   6      337.59      360.19      2.61 o
   3   2   6       61.41       61.78      1.50 o
   4   2   6      409.83      389.91      3.59 o
   5   2   6      985.46      957.62      8.67 o
   6   2   6      118.10      113.34      2.97 o
   7   2   6        8.31        9.32      1.79 o
   8   2   6       18.04       14.57      3.21 o
   9   2   6        0.34        2.70      2.79 o
 -12   3   6        2.20        2.58      2.31 o
 -11   3   6       33.40       33.35      3.26 o
 -10   3   6      306.98      329.76      6.29 o
  -9   3   6        0.03       -0.58      0.85 o
  -8   3   6      134.66      133.57      4.64 o
  -7   3   6      889.37      853.61     10.21 o
  -6   3   6        6.90       13.40      1.13 o
  -5   3   6      165.29      190.94      2.76 o
  -4   3   6      547.95      551.30      3.32 o
  -3   3   6      142.36      157.08      1.64 o
  -2   3   6      273.41      307.75      1.99 o
  -1   3   6       73.72       89.08      1.18 o
   0   3   6     9115.68     9820.77     40.74 o
   1   3   6      297.45      349.20      2.67 o
   2   3   6     1998.12     2089.85      9.38 o
   3   3   6      527.97      531.25      4.37 o
   4   3   6       66.88       70.16      2.11 o
   5   3   6      963.41      950.64      8.79 o
   6   3   6      103.91      101.72      2.93 o
   7   3   6      120.21      129.43      4.62 o
   8   3   6       40.82       47.11      3.90 o
   9   3   6        9.51       14.67      3.68 o
 -11   4   6      110.23      123.95      4.60 o
 -10   4   6      153.66      157.35      4.62 o
  -9   4   6        3.11        1.72      1.55 o
  -8   4   6       85.70      100.84      4.47 o
  -7   4   6      269.64      259.51      4.99 o
  -6   4   6       42.91       53.08      1.82 o
  -5   4   6       65.49       70.28      1.33 o
  -4   4   6       50.19       54.54      1.07 o
  -3   4   6       49.27       44.72      0.95 o
  -2   4   6        0.00       -0.14      0.31 o
  -1   4   6        0.87        2.52      0.51 o
   0   4   6        2.62        2.35      0.48 o
   1   4   6        0.68        4.47      0.49 o
   2   4   6       26.80       28.05      0.99 o
   3   4   6       67.39       66.45      1.66 o
   4   4   6       69.48       69.39      2.14 o
   5   4   6      123.35      133.54      3.18 o
   6   4   6       41.21       38.16      2.33 o
   7   4   6       61.60       56.68      3.52 o
   8   4   6       81.45       90.27      5.32 o
   9   4   6        4.73        2.87      2.69 o
 -11   5   6        1.51        4.04      2.17 o
 -10   5   6        2.28       -0.09      1.57 o
  -9   5   6        8.10        8.63      1.55 o
  -8   5   6       75.86       85.28      3.21 o
  -7   5   6       24.41       20.44      1.28 o
  -6   5   6      822.19      812.40      4.95 o
  -5   5   6       59.67       65.66      1.20 o
  -4   5   6      124.91      127.67      1.65 o
  -3   5   6       95.13       94.71      1.42 o
  -2   5   6      697.45      683.94      3.98 o
  -1   5   6      280.46      252.49      2.31 o
   0   5   6     1485.66     1519.51      9.61 o
   1   5   6       15.80        8.26      0.70 o
   2   5   6      293.00      335.09      3.15 o
   3   5   6      176.64      159.02      2.56 o
   4   5   6      964.93      976.22      8.61 o
   5   5   6       36.28       40.53      2.13 o
   6   5   6       96.07       91.74      3.31 o
   7   5   6       22.93       22.55      2.51 o
   8   5   6        1.01        1.13      2.05 o
   9   5   6      140.97      147.98      9.12 o
 -11   6   6       50.45       48.55      4.36 o
 -10   6   6        2.39        1.24      1.71 o
  -9   6   6        7.90        6.46      1.77 o
  -8   6   6        8.98        6.70      1.08 o
  -7   6   6       35.91       32.08      1.57 o
  -6   6   6       40.93       46.65      1.58 o
  -5   6   6       70.88       80.29      1.51 o
  -4   6   6        4.26        4.12      0.67 o
  -3   6   6      401.88      401.10      3.36 o
  -2   6   6      358.66      399.00      3.15 o
  -1   6   6      504.59      533.98      3.62 o
   0   6   6      285.49      292.65      2.99 o
   1   6   6        0.77       -0.31      0.64 o
   2   6   6      684.60      672.56      5.99 o
   3   6   6       36.69       43.21      1.71 o
   4   6   6       43.97       40.68      2.01 o
   5   6   6        0.10       -0.07      1.02 o
   6   6   6       12.10        9.92      1.88 o
   7   6   6        4.12        3.77      1.78 o
   8   6   6       43.94       54.67      4.00 o
   9   6   6      122.76      119.51      6.76 o
 -11   7   6       50.41       44.78     10.97 o
 -10   7   6       11.01       10.97      5.57 o
  -9   7   6       10.09        8.10      3.26 o
  -8   7   6       37.88       31.13      1.95 o
  -7   7   6        0.67        1.04      0.87 o
  -6   7   6      204.73      195.52      3.18 o
  -5   7   6      277.40      284.26      3.38 o
  -4   7   6       44.29       39.78      1.46 o
  -3   7   6        9.41       10.63      0.83 o
  -2   7   6      167.55      165.05      2.35 o
  -1   7   6      162.57      154.40      2.34 o
   0   7   6       16.93       18.10      1.16 o
   1   7   6        1.41        1.48      0.82 o
   2   7   6       73.12       70.78      2.19 o
   3   7   6      787.20      789.10      6.95 o
   4   7   6        9.19       11.21      1.61 o
   5   7   6        2.15        1.00      1.39 o
   6   7   6      101.59       98.69      4.54 o
   7   7   6        7.80        7.80      2.19 o
   8   7   6      105.38      116.28      7.68 o
 -10   8   6        1.75        2.14      3.45 o
  -9   8   6        7.93        9.19      3.37 o
  -8   8   6        0.69        0.94      1.15 o
  -7   8   6       59.25       64.82      2.52 o
  -6   8   6       54.26       49.09      1.72 o
  -5   8   6       14.63       13.14      1.17 o
  -4   8   6      325.18      326.75      4.56 o
  -3   8   6      322.89      324.86      3.44 o
  -2   8   6       55.34       57.56      1.64 o
  -1   8   6      165.87      156.82      2.78 o
   0   8   6      132.70      145.78      2.99 o
   1   8   6      283.85      285.10      4.14 o
   2   8   6       35.76       37.93      1.96 o
   3   8   6     1249.56     1197.90     11.48 o
   4   8   6       21.05       24.97      2.33 o
   5   8   6       23.80       29.31      3.39 o
   6   8   6       23.00       18.28      2.73 o
   7   8   6       21.71       26.59      3.05 o
   8   8   6        9.86       24.02      4.18 o
 -10   9   6        0.38        2.40      4.37 o
  -9   9   6        3.01        4.76      2.40 o
  -8   9   6      135.67      138.13      3.74 o
  -7   9   6       28.42       22.59      1.93 o
  -6   9   6       80.17       83.47      2.39 o
  -5   9   6        1.56        3.59      0.94 o
  -4   9   6       11.88       12.00      1.14 o
  -3   9   6      177.59      185.71      3.46 o
  -2   9   6       15.43       12.76      1.23 o
  -1   9   6      766.21      748.21      6.71 o
   0   9   6      108.98      109.79      2.80 o
   1   9   6       27.91       25.98      1.71 o
   2   9   6      100.05       99.94      2.93 o
   3   9   6      516.42      520.69      9.01 o
   4   9   6        0.67        0.23      1.48 o
   5   9   6       14.16       18.46      2.75 o
   6   9   6        6.20        5.86      2.49 o
   7   9   6       26.92       22.62      3.50 o
  -9  10   6        5.51        5.74      3.63 o
  -8  10   6        5.98        6.65      1.91 o
  -7  10   6       10.16        9.63      1.95 o
  -6  10   6      135.22      137.03      3.58 o
  -5  10   6       81.52       81.19      2.98 o
  -4  10   6        1.07        0.18      1.07 o
  -3  10   6      160.08      162.70      3.36 o
  -2  10   6       76.18       79.53      2.57 o
  -1  10   6      328.04      332.48      4.70 o
   0  10   6       46.07       46.14      2.29 o
   1  10   6      860.04      847.78      8.64 o
   2  10   6        0.03        1.04      1.17 o
   3  10   6       19.35       22.67      2.25 o
   4  10   6       15.40       15.73      2.92 o
   5  10   6        0.67        1.14      2.09 o
   6  10   6       75.46       84.54      5.93 o
   7  10   6       56.35       63.35      5.54 o
  -8  11   6       37.71       45.69      3.77 o
  -7  11   6       24.08       23.85      2.83 o
  -6  11   6        6.33        1.59      1.60 o
  -5  11   6        0.06       -0.82      1.39 o
  -4  11   6       75.69       76.63      3.14 o
  -3  11   6        0.66        1.54      1.15 o
  -2  11   6        1.22        1.37      1.23 o
  -1  11   6        4.95        2.69      1.17 o
   0  11   6      147.50      142.33      3.53 o
   1  11   6      374.94      377.16      5.84 o
   2  11   6      220.94      228.07      5.16 o
   3  11   6        1.60        3.06      1.69 o
   4  11   6        6.00        7.16      2.09 o
   5  11   6       55.23       61.02      4.92 o
   6  11   6        5.88        9.20      3.48 o
  -7  12   6       48.94       52.50      4.36 o
  -6  12   6       30.96       31.33      2.76 o
  -5  12   6       59.97       65.56      3.35 o
  -4  12   6       13.69       11.19      1.83 o
  -3  12   6        2.20        2.65      1.50 o
  -2  12   6      230.75      224.20      4.63 o
  -1  12   6       31.01       28.89      2.10 o
   0  12   6       73.03       78.68      3.54 o
   1  12   6      399.94      422.85      6.95 o
   2  12   6       88.13       96.16      4.09 o
   3  12   6       41.83       35.89      3.43 o
   4  12   6        6.15        6.43      2.45 o
   5  12   6       10.11       10.94      3.51 o
  -6  13   6        0.30        3.87      2.47 o
  -5  13   6        5.10        5.08      2.31 o
  -4  13   6       12.12        9.55      2.01 o
  -3  13   6        0.74        0.17      1.61 o
  -2  13   6       39.00       42.59      2.80 o
  -1  13   6       21.00       24.46      2.21 o
   0  13   6       83.09       86.30      3.41 o
   1  13   6        0.21       -1.05      1.56 o
   2  13   6        3.43        4.44      2.08 o
   3  13   6        1.11        2.84      3.03 o
   4  13   6        1.44        2.18      3.60 o
  -5  14   6        0.22       -1.16      2.34 o
  -4  14   6       47.81       45.46      4.03 o
  -3  14   6       42.61       49.89      4.14 o
  -2  14   6       78.81       89.58      5.56 o
  -1  14   6       66.94       62.81      4.48 o
   0  14   6        5.76        4.98      2.25 o
   1  14   6       27.29       32.40      3.84 o
   2  14   6       25.99       28.87      3.64 o
   3  14   6        6.14        5.20      3.83 o
  -2  15   6        3.83        6.62      3.05 o
  -1  15   6       30.48       38.40      4.34 o
   0  15   6       28.62       31.14      4.34 o
 -12   1   7        1.54        0.78      2.12 o
 -11   1   7       40.44       37.65      2.67 o
 -10   1   7       44.47       39.69      1.74 o
  -9   1   7      560.50      560.91      5.94 o
  -8   1   7      205.14      205.63      2.88 o
  -7   1   7       29.23       24.84      1.17 o
  -6   1   7       61.31       53.51      1.36 o
  -5   1   7       31.56       28.22      1.19 o
  -4   1   7     2412.15     2558.54     15.42 o
  -3   1   7     1843.40     1876.10     11.61 o
  -2   1   7       71.37       74.60      0.90 o
  -1   1   7      434.37      438.11      2.45 o
   0   1   7      129.78      166.80      1.56 o
   1   1   7     2753.82     2909.75     11.19 o
   2   1   7      192.12      212.89      2.17 o
   3   1   7      147.13      149.15      2.68 o
   4   1   7       20.61       19.23      1.17 o
   5   1   7       10.56       11.29      1.27 o
   6   1   7      873.48      908.97     11.88 o
   7   1   7      147.95      150.61      6.21 o
   8   1   7       61.65       49.43      5.04 o
   9   1   7        0.22       -0.88      3.07 o
 -12   2   7       13.68       15.66      2.74 o
 -11   2   7       17.24       22.10      2.56 o
 -10   2   7       60.39       62.00      2.55 o
  -9   2   7      182.36      179.42      3.13 o
  -8   2   7      654.20      644.47      6.19 o
  -7   2   7      216.62      208.27      2.65 o
  -6   2   7       15.99       13.80      0.92 o
  -5   2   7       38.43       41.38      0.89 o
  -4   2   7       98.24      105.28      1.26 o
  -3   2   7      788.61      811.20      4.57 o
  -2   2   7       99.57      102.04      1.42 o
  -1   2   7       85.08       76.29      1.05 o
   0   2   7     1611.59     1667.73      7.39 o
   1   2   7      309.74      313.14      2.34 o
   2   2   7      187.51      166.31      1.93 o
   3   2   7      200.65      197.21      2.56 o
   4   2   7       16.21       17.07      1.30 o
   5   2   7      341.66      329.34      5.02 o
   6   2   7      168.06      165.21      4.04 o
   7   2   7       13.01       13.60      2.31 o
   8   2   7        6.92        5.65      2.64 o
   9   2   7        0.58        1.71      4.92 o
 -12   3   7        3.28        3.49      2.23 o
 -11   3   7       41.64       38.74      2.88 o
 -10   3   7       36.29       37.42      2.34 o
  -9   3   7        0.31       -0.99      0.99 o
  -8   3   7      369.08      386.34      5.26 o
  -7   3   7      420.36      427.72      6.54 o
  -6   3   7        8.48        8.75      1.34 o
  -5   3   7      667.87      665.74      4.04 o
  -4   3   7        4.44        8.59      0.54 o
  -3   3   7      651.12      685.62      4.18 o
  -2   3   7       20.89       23.43      0.74 o
  -1   3   7     2645.30     2836.14     11.67 o
   0   3   7      854.70      962.60      5.32 o
   1   3   7       96.52       93.14      1.45 o
   2   3   7     3120.20     3256.83     17.12 o
   3   3   7      435.84      449.97      4.52 o
   4   3   7        0.46       -0.80      0.80 o
   5   3   7     1233.21     1200.10     10.87 o
   6   3   7       40.03       39.90      3.05 o
   7   3   7       62.92       72.88      4.28 o
   8   3   7      114.08      113.20      6.00 o
   9   3   7        2.71        6.22      3.32 o
 -11   4   7        4.59        3.54      1.71 o
 -10   4   7       79.10       81.55      4.18 o
  -9   4   7       70.87       84.58      3.48 o
  -8   4   7        0.26        0.07      1.11 o
  -7   4   7      934.75      896.45     11.98 o
  -6   4   7       24.91       24.95      1.19 o
  -5   4   7      565.12      603.20      4.34 o
  -4   4   7        0.01       -0.21      0.42 o
  -3   4   7      669.76      698.92      4.27 o
  -2   4   7      296.07      248.99      1.96 o
  -1   4   7     1160.87     1246.91      6.10 o
   0   4   7     1729.16     1806.60     11.46 o
   1   4   7      211.91      235.43      2.61 o
   2   4   7       56.06       51.49      1.77 o
   3   4   7        5.92        6.67      1.05 o
   4   4   7       35.35       40.16      2.09 o
   5   4   7       57.59       59.37      2.83 o
   6   4   7       35.31       35.74      2.67 o
   7   4   7        2.08        1.32      1.99 o
   8   4   7       64.16       65.92      4.56 o
   9   4   7       19.34       25.82      4.51 o
 -11   5   7       67.08       81.96      7.14 o
 -10   5   7      123.11      135.30      5.94 o
  -9   5   7       69.77       51.45      3.45 o
  -8   5   7        3.54        6.68      1.51 o
  -7   5   7       19.01       21.17      1.21 o
  -6   5   7     1364.54     1285.13      7.33 o
  -5   5   7       15.99       15.39      0.79 o
  -4   5   7      317.45      335.03      2.85 o
  -3   5   7       41.66       36.24      0.98 o
  -2   5   7      126.06      145.21      1.77 o
  -1   5   7       94.76      124.24      2.16 o
   0   5   7        0.31        0.57      0.53 o
   1   5   7      444.32      449.43      4.03 o
   2   5   7        5.17        6.61      1.01 o
   3   5   7       14.66       13.54      1.22 o
   4   5   7      214.16      212.67      4.00 o
   5   5   7       49.56       53.55      2.84 o
   6   5   7        2.72       -0.70      1.65 o
   7   5   7       54.83       60.55      4.23 o
   8   5   7        0.32        0.16      2.53 o
   9   5   7       27.03       34.78      4.53 o
 -11   6   7        8.42        6.33      4.64 o
 -10   6   7        1.11       -1.13      2.68 o
  -9   6   7       17.10       10.06      4.02 o
  -8   6   7        2.70        1.54      1.46 o
  -7   6   7      628.44      630.14      8.41 o
  -6   6   7      299.75      303.54      4.50 o
  -5   6   7       25.91       25.89      1.12 o
  -4   6   7       19.41       22.96      1.10 o
  -3   6   7      128.44      104.59      1.81 o
  -2   6   7      274.44      257.97      2.58 o
  -1   6   7      240.07      264.60      2.85 o
   0   6   7      543.12      559.77      5.66 o
   1   6   7      631.88      627.31      5.98 o
   2   6   7      255.64      243.83      3.67 o
   3   6   7     1593.43     1528.65     11.55 o
   4   6   7      671.24      667.08      7.51 o
   5   6   7       41.15       44.62      3.36 o
   6   6   7       65.32       66.03      3.63 o
   7   6   7       51.43       47.41      3.44 o
   8   6   7       37.53       39.24      4.46 o
 -11   7   7       47.46       39.76      7.66 o
 -10   7   7       44.19       62.74      8.60 o
  -9   7   7      174.92      179.79     13.44 o
  -8   7   7       61.64       62.94      4.08 o
  -7   7   7       37.61       40.96      1.63 o
  -6   7   7       91.68       87.93      2.06 o
  -5   7   7      606.17      604.59      5.45 o
  -4   7   7       10.41       13.05      1.09 o
  -3   7   7       10.31       10.61      0.85 o
  -2   7   7        0.12       -0.59      0.59 o
  -1   7   7       79.18       73.01      1.89 o
   0   7   7       34.12       32.14      1.50 o
   1   7   7      105.77      104.91      2.86 o
   2   7   7      138.08      132.13      3.14 o
   3   7   7       25.16       24.17      2.34 o
   4   7   7        0.22        1.06      1.38 o
   5   7   7       44.16       43.09      3.11 o
   6   7   7       15.80       18.54      2.71 o
   7   7   7       32.40       34.47      3.48 o
   8   7   7       37.60       40.34      5.10 o
 -10   8   7        0.39       -0.01      3.47 o
  -9   8   7       16.64       19.10      4.16 o
  -8   8   7        0.32        1.59      1.15 o
  -7   8   7        1.13        0.10      1.00 o
  -6   8   7        0.00        0.94      0.91 o
  -5   8   7      276.74      279.97      3.66 o
  -4   8   7       13.37       11.78      0.98 o
  -3   8   7      669.28      644.65      6.54 o
  -2   8   7      359.67      334.54      3.95 o
  -1   8   7      287.79      285.65      4.60 o
   0   8   7       33.45       25.04      1.61 o
   1   8   7      756.84      768.43      8.32 o
   2   8   7      933.07      890.55      9.37 o
   3   8   7        0.03       -0.18      1.24 o
   4   8   7        9.67        7.67      1.83 o
   5   8   7      120.42      117.48      4.97 o
   6   8   7        7.23        7.12      2.53 o
   7   8   7       14.01       12.63      3.45 o
   8   8   7        2.38       -0.75      7.01 o
 -10   9   7       12.79       27.51      9.27 o
  -9   9   7        2.76        0.30      3.40 o
  -8   9   7       35.38       28.55      2.07 o
  -7   9   7       16.69       13.92      1.61 o
  -6   9   7       89.62       87.84      3.17 o
  -5   9   7      232.10      226.18      3.39 o
  -4   9   7      219.28      225.84      3.47 o
  -3   9   7       20.61       19.65      1.51 o
  -2   9   7      136.75      137.19      2.80 o
  -1   9   7      478.80      459.98      5.80 o
   0   9   7      120.80      118.20      3.33 o
   1   9   7      255.62      247.08      4.34 o
   2   9   7      635.91      662.95      9.09 o
   3   9   7       25.99       26.35      2.36 o
   4   9   7       76.83       69.75      3.60 o
   5   9   7        9.48        4.98      2.20 o
   6   9   7       41.80       29.68      4.33 o
   7   9   7       19.19       20.29      4.05 o
  -9  10   7        7.91        7.51      2.64 o
  -8  10   7       54.99       57.71      3.68 o
  -7  10   7        2.50        3.02      1.66 o
  -6  10   7       78.70       87.14      3.22 o
  -5  10   7       30.72       31.12      2.17 o
  -4  10   7      119.09      115.85      3.20 o
  -3  10   7       27.42       26.48      1.79 o
  -2  10   7       47.06       45.26      2.30 o
  -1  10   7       36.17       40.54      2.06 o
   0  10   7       71.55       74.42      2.77 o
   1  10   7       11.55        7.28      1.48 o
   2  10   7        3.80        1.91      1.37 o
   3  10   7       31.13       32.06      2.61 o
   4  10   7        5.19        5.25      2.06 o
   5  10   7        0.87        0.58      2.17 o
   6  10   7       18.52       19.18      4.48 o
  -8  11   7       13.87       14.61      2.96 o
  -7  11   7        2.24        0.48      1.80 o
  -6  11   7        7.38        8.72      1.87 o
  -5  11   7        0.08       -0.69      1.40 o
  -4  11   7        5.55        3.74      1.55 o
  -3  11   7       34.94       39.07      2.42 o
  -2  11   7        6.74        4.37      1.40 o
  -1  11   7       97.74       99.37      3.06 o
   0  11   7        8.66        6.26      1.45 o
   1  11   7        5.35        3.13      1.47 o
   2  11   7       97.73      115.74      4.25 o
   3  11   7       16.55       12.81      2.59 o
   4  11   7       35.58       41.25      3.56 o
   5  11   7       18.40        9.49      3.87 o
   6  11   7        1.49        6.12      4.41 o
  -7  12   7        4.54        5.63      2.47 o
  -6  12   7        2.88        5.54      1.92 o
  -5  12   7       11.21       10.87      2.01 o
  -4  12   7       23.52       23.97      2.33 o
  -3  12   7        0.66        1.32      1.53 o
  -2  12   7        0.02       -0.89      1.33 o
  -1  12   7        5.39        3.18      1.47 o
   0  12   7        0.09       -0.40      1.32 o
   1  12   7      124.30      129.20      3.87 o
   2  12   7        8.62       10.52      2.09 o
   3  12   7        5.70        2.32      2.29 o
   4  12   7        7.51        9.44      3.05 o
   5  12   7        7.59       12.31      5.06 o
  -6  13   7        1.53        2.67      2.47 o
  -5  13   7        3.81        5.70      2.34 o
  -4  13   7        0.02       -0.45      1.81 o
  -3  13   7        4.23        1.75      1.68 o
  -2  13   7        0.97        1.85      1.61 o
  -1  13   7        8.47        9.26      1.79 o
   0  13   7        2.80        1.95      1.58 o
   1  13   7        0.22        0.03      1.92 o
   2  13   7       60.31       74.72      4.83 o
   3  13   7        4.82        7.43      3.86 o
   4  13   7        1.04        5.55      4.56 o
  -5  14   7        6.24        6.93      2.80 o
  -4  14   7        2.45        3.47      2.43 o
  -3  14   7        2.51        0.91      2.26 o
  -2  14   7       12.03        8.32      2.71 o
  -1  14   7       20.32       16.81      3.39 o
   0  14   7        8.92        2.29      2.55 o
   1  14   7        0.41        3.00      2.55 o
   2  14   7        9.93        7.05      2.84 o
 -12   0   8       10.56       10.72      2.92 o
 -11   0   8        0.59        0.54      1.90 o
 -10   0   8        7.98        7.89      1.65 o
  -9   0   8      163.39      169.02      4.09 o
  -8   0   8      104.17      108.92      3.15 o
  -7   0   8       89.41       84.94      2.74 o
  -6   0   8      383.98      404.74      7.39 o
  -5   0   8      557.36      511.21      6.54 o
  -4   0   8     2571.56     2822.59     19.60 o
  -3   0   8      201.39      191.03      2.29 o
  -2   0   8       90.95       86.76      1.68 o
  -1   0   8      702.58      687.60      5.39 o
   0   0   8      246.24      239.09      2.95 o
   1   0   8      938.27     1059.66      7.81 o
   2   0   8       52.44       83.58      3.15 o
   3   0   8      797.91      795.08      9.93 o
   4   0   8       14.93       18.33      2.38 o
   5   0   8        0.00       -0.46      1.56 o
   6   0   8     2919.20     2829.79     49.63 o
   7   0   8      350.67      359.04     29.89 o
   8   0   8       13.19       15.43      5.38 o
   9   0   8       30.77       40.14      7.55 o
 -12   1   8        2.10        5.34      2.18 o
 -11   1   8       36.19       36.57      2.36 o
 -10   1   8        1.94        1.36      1.05 o
  -9   1   8      212.76      210.06      3.15 o
  -8   1   8     1266.60     1248.87     10.18 o
  -7   1   8      394.47      389.30      5.23 o
  -6   1   8       89.96       87.87      1.85 o
  -5   1   8      232.79      257.81      2.85 o
  -4   1   8      818.80      877.05      6.35 o
  -3   1   8      439.27      530.25      3.13 o
  -2   1   8      750.05      767.68      3.98 o
  -1   1   8     2105.20     2192.39      8.48 o
   0   1   8        8.67       11.79      0.57 o
   1   1   8      139.95      183.55      1.84 o
   2   1   8      573.46      623.50      4.30 o
   3   1   8        4.15        5.38      0.90 o
   4   1   8        1.71        1.55      1.03 o
   5   1   8        4.32        5.73      1.43 o
   6   1   8       80.32       72.06      4.68 o
   7   1   8        9.01       10.69      2.88 o
   8   1   8       14.19       10.24      3.56 o
   9   1   8        3.83        4.27      3.97 o
 -12   2   8        2.13        0.25      2.05 o
 -11   2   8        2.50        0.20      1.72 o
 -10   2   8       55.47       53.00      2.35 o
  -9   2   8      268.68      285.48      3.89 o
  -8   2   8      225.47      215.46      3.05 o
  -7   2   8      485.22      459.13      3.91 o
  -6   2   8       51.60       46.22      1.18 o
  -5   2   8       14.49       15.39      0.74 o
  -4   2   8      185.19      196.52      2.09 o
  -3   2   8     2889.37     3124.57     13.84 o
  -2   2   8     5135.51     5599.74     20.61 o
  -1   2   8      148.40      128.20      1.52 o
   0   2   8        4.83        9.45      0.60 o
   1   2   8        7.92        8.02      0.59 o
   2   2   8      788.31      799.36      5.26 o
   3   2   8      319.87      329.85      3.98 o
   4   2   8        7.38        8.51      1.35 o
   5   2   8        9.13        8.28      1.75 o
   6   2   8        7.81        5.43      1.71 o
   7   2   8      249.52      255.85      8.15 o
   8   2   8      140.37      130.39      8.65 o
   9   2   8        0.12       -1.38      3.84 o
 -12   3   8       14.80       11.33      2.44 o
 -11   3   8        1.88        1.64      1.67 o
 -10   3   8       42.13       43.88      2.65 o
  -9   3   8        1.75        2.48      1.44 o
  -8   3   8        4.95        5.80      1.32 o
  -7   3   8        0.00        0.83      0.98 o
  -6   3   8        1.35        0.58      0.48 o
  -5   3   8       27.25       36.02      0.94 o
  -4   3   8      114.41      125.02      1.57 o
  -3   3   8       56.03       65.05      1.27 o
  -2   3   8     2715.48     2909.60     11.60 o
  -1   3   8      382.87      413.06      3.02 o
   0   3   8     2305.70     2544.43     11.84 o
   1   3   8       71.67       82.53      1.37 o
   2   3   8        6.51        8.02      0.89 o
   3   3   8       15.34       12.99      1.25 o
   4   3   8      100.35      101.92      2.80 o
   5   3   8      757.08      745.38      9.39 o
   6   3   8       35.28       35.10      3.04 o
   7   3   8      177.58      168.64      6.08 o
   8   3   8      182.30      178.64      8.31 o
   9   3   8       48.62       44.22      5.84 o
 -11   4   8       79.87       85.51      5.31 o
 -10   4   8       94.26      111.47      5.29 o
  -9   4   8       38.45       35.06      2.59 o
  -8   4   8       17.12       16.97      1.67 o
  -7   4   8      748.42      719.16     11.21 o
  -6   4   8      347.44      342.45      3.85 o
  -5   4   8     1316.36     1320.98      6.71 o
  -4   4   8        0.28        1.64      0.52 o
  -3   4   8      823.14      843.31      5.07 o
  -2   4   8       45.71       47.03      0.98 o
  -1   4   8      235.54      256.40      2.66 o
   0   4   8      926.94      995.19      7.47 o
   1   4   8        0.96        0.62      0.62 o
   2   4   8      258.43      265.08      3.89 o
   3   4   8        1.89        0.60      0.91 o
   4   4   8      290.64      298.72      4.55 o
   5   4   8       12.24        9.89      2.05 o
   6   4   8        5.71        3.91      1.94 o
   7   4   8      178.45      182.01      6.29 o
   8   4   8        0.09        2.20      2.56 o
 -11   5   8       58.80       53.43      6.14 o
 -10   5   8        0.87        1.14      2.22 o
  -9   5   8       62.85       57.20      3.50 o
  -8   5   8      120.43      105.04      3.37 o
  -7   5   8      260.05      246.89      3.17 o
  -6   5   8      700.76      679.71      6.89 o
  -5   5   8        5.89        5.37      0.70 o
  -4   5   8      166.25      164.35      2.48 o
  -3   5   8       17.64       18.04      1.05 o
  -2   5   8      525.54      518.21      3.88 o
  -1   5   8     1420.46     1504.47      8.36 o
   0   5   8      647.80      721.63      5.43 o
   1   5   8      271.74      266.36      3.78 o
   2   5   8       48.35       45.57      1.88 o
   3   5   8      489.42      490.41      5.97 o
   4   5   8     1014.83     1008.44     10.76 o
   5   5   8       43.47       47.60      3.13 o
   6   5   8       21.82       22.32      2.78 o
   7   5   8       65.25       68.55      4.57 o
   8   5   8        3.57        7.09      3.01 o
 -11   6   8      110.73      122.67     10.23 o
 -10   6   8        1.40        0.87      2.80 o
  -9   6   8       88.00       82.34      5.84 o
  -8   6   8       53.48       51.81      2.67 o
  -7   6   8        4.45        5.29      1.82 o
  -6   6   8        0.01       -0.04      0.78 o
  -5   6   8       93.52       87.08      1.83 o
  -4   6   8      418.95      390.42      6.62 o
  -3   6   8      277.45      275.46      3.02 o
  -2   6   8     1642.59     1672.82      9.47 o
  -1   6   8      329.13      379.17      3.92 o
   0   6   8        2.98        2.09      0.94 o
   1   6   8       12.08       10.79      1.36 o
   2   6   8       97.58       87.50      3.42 o
   3   6   8      366.77      346.26      7.74 o
   4   6   8        1.25        0.14      1.69 o
   5   6   8        1.72        2.95      1.86 o
   6   6   8       26.24       29.31      3.36 o
   7   6   8      118.46      115.80      6.21 o
   8   6   8       28.93       22.44      4.32 o
 -11   7   8        0.29        1.48      4.25 o
 -10   7   8      126.24      129.41      8.68 o
  -9   7   8       27.46       25.08      5.26 o
  -8   7   8       68.16       60.33      3.22 o
  -7   7   8       62.71       66.57      3.63 o
  -6   7   8        8.81        8.31      1.09 o
  -5   7   8     1147.52     1141.59      8.12 o
  -4   7   8      130.67      129.88      2.06 o
  -3   7   8      531.06      518.45      4.45 o
  -2   7   8      189.63      169.91      2.99 o
  -1   7   8       88.60       76.64      2.08 o
   0   7   8       37.67       41.22      1.92 o
   1   7   8      135.90      135.70      3.19 o
   2   7   8       40.35       47.28      2.42 o
   3   7   8      193.31      187.01      5.97 o
   4   7   8       37.63       35.50      2.66 o
   5   7   8       15.01       18.03      2.93 o
   6   7   8        3.87        3.84      2.60 o
   7   7   8       13.04        9.77      3.04 o
   8   7   8        0.23        5.01      3.54 o
 -10   8   8        9.58        0.85      3.50 o
  -9   8   8        0.22        1.67      1.92 o
  -8   8   8       12.52       12.79      1.67 o
  -7   8   8       13.04       11.13      1.46 o
  -6   8   8      122.96      128.79      2.91 o
  -5   8   8      478.03      474.29      5.07 o
  -4   8   8       48.02       46.17      1.50 o
  -3   8   8      248.13      245.77      3.36 o
  -2   8   8      215.79      220.27      3.83 o
  -1   8   8       86.81       90.61      2.61 o
   0   8   8      117.74      114.85      3.56 o
   1   8   8      265.40      268.62      4.98 o
   2   8   8       67.05       66.22      2.66 o
   3   8   8        2.48        1.10      1.40 o
   4   8   8      251.66      251.17      8.79 o
   5   8   8       15.18       15.25      3.61 o
   6   8   8        7.07        6.82      2.85 o
   7   8   8        4.85        5.56      3.12 o
 -10   9   8        1.78        2.52      4.29 o
  -9   9   8       21.27       23.29      3.37 o
  -8   9   8       50.71       59.75      2.84 o
  -7   9   8       55.77       64.05      2.99 o
  -6   9   8       13.91       13.07      1.46 o
  -5   9   8       48.50       46.87      2.31 o
  -4   9   8       48.39       45.86      1.91 o
  -3   9   8      141.44      145.79      3.02 o
  -2   9   8       95.21       92.06      2.66 o
  -1   9   8        5.46        3.10      1.13 o
   0   9   8       57.45       55.59      2.44 o
   1   9   8      283.72      279.01      4.93 o
   2   9   8      187.74      190.86      4.15 o
   3   9   8       74.26       79.36      3.46 o
   4   9   8       29.68       31.11      3.77 o
   5   9   8       47.71       52.85      4.44 o
   6   9   8        5.35        1.39      3.26 o
   7   9   8        8.70        2.18      3.68 o
  -9  10   8       27.83       33.86      3.48 o
  -8  10   8       44.99       53.41      3.40 o
  -7  10   8        2.03        0.67      1.55 o
  -6  10   8        5.74        5.86      1.53 o
  -5  10   8        5.75        5.97      1.46 o
  -4  10   8      372.77      374.62      6.42 o
  -3  10   8      152.43      152.19      3.52 o
  -2  10   8        5.66        2.79      1.59 o
  -1  10   8      392.92      379.19      5.62 o
   0  10   8        3.46        2.02      1.26 o
   1  10   8       77.57       79.88      3.11 o
   2  10   8       89.55       86.13      3.35 o
   3  10   8        0.15        1.32      1.59 o
   4  10   8       19.35       17.74      2.71 o
   5  10   8       29.74       19.67      3.88 o
   6  10   8       77.80       91.35      8.40 o
  -8  11   8        8.76        5.95      2.60 o
  -7  11   8        0.02        3.24      1.88 o
  -6  11   8       28.06       31.20      2.58 o
  -5  11   8       28.81       32.82      2.48 o
  -4  11   8      352.90      360.74      5.90 o
  -3  11   8       71.68       72.85      3.24 o
  -2  11   8        0.10       -0.76      1.24 o
  -1  11   8       54.17       51.52      2.50 o
   0  11   8       51.15       51.63      2.65 o
   1  11   8      112.37       92.29      3.43 o
   2  11   8        7.76       10.58      2.07 o
   3  11   8       30.91       31.43      3.28 o
   4  11   8        7.20        6.57      2.56 o
   5  11   8        2.47       -0.31      3.69 o
  -7  12   8       83.81       90.24      4.86 o
  -6  12   8        0.39        4.47      1.89 o
  -5  12   8        0.82        2.27      1.70 o
  -4  12   8       63.70       66.95      3.31 o
  -3  12   8       14.69       15.06      1.96 o
  -2  12   8      166.40      165.12      4.21 o
  -1  12   8      233.01      244.55      6.36 o
   0  12   8        2.97        2.45      1.45 o
   1  12   8        3.10        5.49      1.72 o
   2  12   8       14.06        8.89      2.26 o
   3  12   8        1.75        0.66      2.57 o
   4  12   8        0.09        0.48      3.32 o
  -6  13   8        0.00        0.07      2.33 o
  -5  13   8        1.83        2.37      2.18 o
  -4  13   8       20.72       23.12      2.91 o
  -3  13   8      128.77      126.01      4.88 o
  -2  13   8       68.43       67.59      3.71 o
  -1  13   8        4.45        5.68      1.92 o
   0  13   8       15.70       13.51      2.56 o
   1  13   8        1.08       -0.30      2.30 o
   2  13   8        0.76       -0.24      2.53 o
   3  13   8       16.56       15.33      4.34 o
  -4  14   8       12.68       15.92      3.25 o
  -3  14   8       18.59       13.40      3.70 o
  -2  14   8       39.93       47.01      4.61 o
  -1  14   8       63.19       68.93      4.78 o
   0  14   8       76.08       78.13      6.55 o
   1  14   8       11.71       13.91      3.13 o
 -12   1   9        1.13        0.52      2.01 o
 -11   1   9       12.26       12.93      1.96 o
 -10   1   9       58.98       53.84      2.02 o
  -9   1   9        5.75        3.03      1.01 o
  -8   1   9      145.55      152.73      2.77 o
  -7   1   9        0.84        2.15      0.78 o
  -6   1   9       14.83       21.29      1.21 o
  -5   1   9       18.23       17.76      0.80 o
  -4   1   9       56.30       58.56      1.11 o
  -3   1   9        0.36        1.26      0.39 o
  -2   1   9      846.02      845.14      4.46 o
  -1   1   9       30.95       42.02      0.97 o
   0   1   9      752.62      822.32      4.41 o
   1   1   9      252.62      276.19      2.43 o
   2   1   9       25.20       27.34      1.38 o
   3   1   9       20.18       15.46      1.88 o
   4   1   9      196.69      200.44      5.76 o
   5   1   9        1.34        0.98      1.44 o
   6   1   9       10.68       11.45      2.95 o
   7   1   9        2.65        3.93      2.50 o
   8   1   9       12.94       10.32      3.55 o
 -12   2   9        0.20        2.58      2.04 o
 -11   2   9        1.09        2.71      1.70 o
 -10   2   9        0.39       -0.76      1.12 o
  -9   2   9       36.17       32.75      1.53 o
  -8   2   9      233.33      234.04      2.97 o
  -7   2   9        1.34        0.12      0.60 o
  -6   2   9      158.21      170.01      2.28 o
  -5   2   9      196.88      199.09      3.71 o
  -4   2   9      280.66      328.14      2.68 o
  -3   2   9       90.25      117.93      1.46 o
  -2   2   9        0.01        0.30      0.40 o
  -1   2   9        3.44        9.85      0.64 o
   0   2   9      139.69      121.66      1.66 o
   1   2   9       33.62       40.83      1.08 o
   2   2   9      112.24      133.12      2.67 o
   3   2   9       42.84       42.84      2.17 o
   4   2   9       22.04       27.25      1.95 o
   5   2   9        1.48        2.61      1.40 o
   6   2   9        0.81       -1.02      1.48 o
   7   2   9      171.42      162.03      6.98 o
   8   2   9        5.22        4.41      3.97 o
 -12   3   9       10.42       13.05      2.32 o
 -11   3   9       17.81       19.07      2.21 o
 -10   3   9        8.35        9.50      2.03 o
  -9   3   9        2.02        1.58      1.45 o
  -8   3   9        1.26        1.47      0.77 o
  -7   3   9      228.24      216.32      2.84 o
  -6   3   9      124.91      131.09      1.92 o
  -5   3   9       46.54       53.10      1.25 o
  -4   3   9      461.39      429.10      3.74 o
  -3   3   9      187.51      179.13      1.90 o
  -2   3   9      352.13      365.53      2.80 o
  -1   3   9       93.52      111.54      1.61 o
   0   3   9      210.51      216.70      2.54 o
   1   3   9       12.02       13.48      0.90 o
   2   3   9        3.35        1.20      0.95 o
   3   3   9      337.77      331.38      5.29 o
   4   3   9       12.82       17.22      1.75 o
   5   3   9      464.77      422.77      7.55 o
   6   3   9       10.30       15.94      2.55 o
   7   3   9      121.43      128.20      7.21 o
   8   3   9       64.41       65.22      6.99 o
 -11   4   9        7.32       12.80      3.17 o
 -10   4   9        0.73        3.78      1.87 o
  -9   4   9       64.92       67.57      3.24 o
  -8   4   9       15.46       15.78      1.69 o
  -7   4   9      725.18      704.33      7.34 o
  -6   4   9      298.90      283.20      2.82 o
  -5   4   9       29.42       34.38      1.08 o
  -4   4   9      172.89      169.06      2.26 o
  -3   4   9       35.22       33.43      1.00 o
  -2   4   9      948.71     1019.38      5.60 o
  -1   4   9      438.85      461.68      3.36 o
   0   4   9      155.90      147.70      2.26 o
   1   4   9      254.85      250.57      4.19 o
   2   4   9        4.66        3.23      1.04 o
   3   4   9      288.43      290.26      8.08 o
   4   4   9       89.13       87.78      3.20 o
   5   4   9        2.08       -0.26      1.49 o
   6   4   9       25.56       20.82      2.72 o
   7   4   9        1.37        1.77      2.24 o
   8   4   9        9.67       13.35      4.22 o
 -11   5   9       50.79       43.59      9.99 o
 -10   5   9        0.35        1.46      2.38 o
  -9   5   9       16.34       11.34      2.22 o
  -8   5   9       78.46       75.75      3.99 o
  -7   5   9       38.37       37.89      1.35 o
  -6   5   9      691.89      702.08      5.20 o
  -5   5   9      913.09      902.47      6.59 o
  -4   5   9      155.70      143.42      2.31 o
  -3   5   9       53.17       57.06      1.35 o
  -2   5   9        5.91        7.95      0.75 o
  -1   5   9      607.87      613.86      5.05 o
   0   5   9      455.25      462.20      4.87 o
   1   5   9       88.47       90.13      2.63 o
   2   5   9       21.52       23.04      1.73 o
   3   5   9       20.01       21.96      1.78 o
   4   5   9      155.66      156.24      3.72 o
   5   5   9      461.02      451.70     10.17 o
   6   5   9       20.24       20.71      2.85 o
   7   5   9        2.69        1.31      3.10 o
   8   5   9        7.40        9.66      3.21 o
 -11   6   9       14.62       13.56      5.25 o
 -10   6   9        2.58        4.77      3.41 o
  -9   6   9       20.67       12.03      3.27 o
  -8   6   9       37.93       32.64      1.78 o
  -7   6   9        5.61        5.33      0.98 o
  -6   6   9      363.54      354.83      4.25 o
  -5   6   9       46.79       46.81      1.70 o
  -4   6   9      423.57      415.95      3.79 o
  -3   6   9        2.25        0.57      0.72 o
  -2   6   9       95.06      101.32      2.00 o
  -1   6   9      156.93      153.56      3.25 o
   0   6   9       56.03       48.07      2.28 o
   1   6   9       85.32       75.79      2.78 o
   2   6   9       58.16       62.68      2.58 o
   3   6   9      234.49      228.33      4.68 o
   4   6   9        2.62        1.48      1.63 o
   5   6   9       40.40       35.09      3.35 o
   6   6   9        0.53        2.20      2.34 o
   7   6   9        0.21        2.57      3.22 o
   8   6   9      120.41      126.01      7.97 o
 -11   7   9        8.26        1.83      7.60 o
 -10   7   9       54.94       55.01     11.94 o
  -9   7   9       83.55       91.67      4.06 o
  -8   7   9       13.22       12.28      1.46 o
  -7   7   9       23.77       22.87      1.56 o
  -6   7   9      127.13      125.07      3.51 o
  -5   7   9       69.23       66.39      1.98 o
  -4   7   9     1317.64     1297.02      8.22 o
  -3   7   9       36.58       39.86      1.78 o
  -2   7   9      275.55      252.86      3.55 o
  -1   7   9      138.97      148.50      3.00 o
   0   7   9      237.11      259.50      4.59 o
   1   7   9        8.86       10.25      1.42 o
   2   7   9      103.99       95.25      3.16 o
   3   7   9        8.34        9.23      1.60 o
   4   7   9        0.18        0.22      1.67 o
   5   7   9        1.19        5.13      2.39 o
   6   7   9       21.05       17.48      3.49 o
   7   7   9       12.45        9.11      5.50 o
 -10   8   9       46.23       54.11      6.73 o
  -9   8   9        5.16        8.51      2.20 o
  -8   8   9       19.23       22.58      2.25 o
  -7   8   9       10.67        9.33      1.23 o
  -6   8   9      261.48      262.67      4.17 o
  -5   8   9       27.20       29.37      1.23 o
  -4   8   9      266.60      270.31      3.69 o
  -3   8   9      660.65      666.07      6.22 o
  -2   8   9        0.25       -0.49      0.89 o
  -1   8   9      169.59      184.06      3.87 o
   0   8   9      300.66      318.27      5.02 o
   1   8   9        9.19        9.49      1.54 o
   2   8   9       51.19       53.45      2.65 o
   3   8   9        0.07       -0.38      1.36 o
   4   8   9       13.01       13.30      2.38 o
   5   8   9       91.03      104.60      5.55 o
   6   8   9        4.64        4.48      3.36 o
   7   8   9        0.67       -0.42      3.18 o
 -10   9   9        0.02        3.53      4.53 o
  -9   9   9       19.46       24.31      4.54 o
  -8   9   9        1.14       -0.30      1.45 o
  -7   9   9       20.89       17.65      1.84 o
  -6   9   9        0.98        1.68      1.08 o
  -5   9   9       50.86       52.65      2.05 o
  -4   9   9       20.25       22.74      1.56 o
  -3   9   9        0.81        1.10      1.05 o
  -2   9   9        3.72        5.14      1.19 o
  -1   9   9      394.22      401.60      5.43 o
   0   9   9      106.67      100.72      3.09 o
   1   9   9       62.03       57.90      2.70 o
   2   9   9       10.51        9.25      1.71 o
   3   9   9       24.26       20.47      2.27 o
   4   9   9        8.31        6.22      2.14 o
   5   9   9       14.34        9.53      3.22 o
   6   9   9       48.92       39.16      5.42 o
  -9  10   9        8.07       10.35      3.40 o
  -8  10   9       57.80       71.28      4.62 o
  -7  10   9        0.00        0.84      1.86 o
  -6  10   9        0.05        0.69      1.35 o
  -5  10   9       25.92       26.40      2.15 o
  -4  10   9      158.09      153.43      3.68 o
  -3  10   9      141.62      147.42      3.56 o
  -2  10   9       21.63       23.82      1.94 o
  -1  10   9       27.53       27.16      1.95 o
   0  10   9       66.01       61.59      2.74 o
   1  10   9       74.79       81.01      3.26 o
   2  10   9       53.83       56.82      2.98 o
   3  10   9        8.86        9.15      2.17 o
   4  10   9        7.15        6.81      2.54 o
   5  10   9        2.66        5.87      3.64 o
   6  10   9        9.30        5.07      4.91 o
  -8  11   9        0.54       -0.60      2.73 o
  -7  11   9        8.76        7.44      2.10 o
  -6  11   9        1.79        2.00      1.68 o
  -5  11   9        0.36        0.36      1.38 o
  -4  11   9       78.60       82.95      3.30 o
  -3  11   9        2.82        2.52      1.42 o
  -2  11   9       15.97       18.79      1.90 o
  -1  11   9      144.61      138.98      3.68 o
   0  11   9       29.25       33.15      2.37 o
   1  11   9        2.52       -1.20      1.35 o
   2  11   9       13.19       12.96      2.50 o
   3  11   9        2.77        4.33      2.21 o
   4  11   9       20.43       15.15      3.46 o
   5  11   9        4.46        1.55      4.37 o
  -7  12   9       13.83       14.76      2.84 o
  -6  12   9        6.69        3.28      1.89 o
  -5  12   9        9.20        9.55      2.02 o
  -4  12   9        8.04        6.64      1.82 o
  -3  12   9        8.46        7.97      1.78 o
  -2  12   9       80.06       79.56      4.06 o
  -1  12   9       10.63        4.63      1.54 o
   0  12   9        0.62        0.00      1.51 o
   1  12   9       34.14       32.20      2.62 o
   2  12   9       38.65       35.15      4.00 o
   3  12   9       10.76       12.47      8.26 o
   4  12   9        3.78        2.38      4.48 o
  -6  13   9       21.94       27.58      3.52 o
  -5  13   9       10.34       10.63      3.08 o
  -4  13   9        6.21        2.33      2.12 o
  -3  13   9      112.55      108.35      4.87 o
  -2  13   9       44.32       46.55      4.48 o
  -1  13   9        2.05        5.77      2.31 o
   0  13   9       37.75       50.82      4.38 o
   1  13   9        3.24        3.84      2.57 o
   2  13   9       29.11       41.67      4.44 o
   3  13   9       35.82       32.38      9.24 o
  -4  14   9        0.52        0.24      2.49 o
  -3  14   9       15.12       17.98      3.08 o
  -2  14   9       26.86       29.32      3.65 o
  -1  14   9        2.69        8.44      2.85 o
   0  14   9        5.58        6.67      3.20 o
   1  14   9        0.89        0.02      2.72 o
 -12   0  10        4.32        7.05      2.50 o
 -11   0  10       54.10       47.20      3.81 o
 -10   0  10       15.82       14.74      2.73 o
  -9   0  10        0.12       -0.01      1.17 o
  -8   0  10      317.10      313.94      6.19 o
  -7   0  10       84.30       97.29      3.33 o
  -6   0  10        9.46        3.87      1.07 o
  -5   0  10      370.06      398.01      6.04 o
  -4   0  10       64.89       78.16      1.83 o
  -3   0  10     3493.59     3743.53     21.44 o
  -2   0  10        3.77        5.57      0.81 o
  -1   0  10      364.04      369.65      4.06 o
   0   0  10        7.56        1.90      0.79 o
   1   0  10        2.99        3.50      1.13 o
   2   0  10       21.99       17.72      2.28 o
   3   0  10        0.19       -0.66      1.61 o
   4   0  10      225.47      209.14      6.50 o
   5   0  10       18.36       11.23      4.25 o
   6   0  10      516.76      501.30     33.90 o
   7   0  10        8.52        3.73      4.57 o
   8   0  10       19.18       13.40      5.78 o
 -12   1  10        4.78        3.24      2.05 o
 -11   1  10       13.16        9.73      1.65 o
 -10   1  10        0.16        0.68      1.01 o
  -9   1  10        9.08        8.77      1.05 o
  -8   1  10        5.31        4.49      1.07 o
  -7   1  10        8.50        7.45      1.15 o
  -6   1  10       19.77       22.97      1.04 o
  -5   1  10       50.45       59.58      1.40 o
  -4   1  10       40.48       36.94      0.92 o
  -3   1  10      879.89      941.27      4.83 o
  -2   1  10      159.79      185.62      1.86 o
  -1   1  10        3.97        3.65      0.56 o
   0   1  10       11.14       12.63      0.72 o
   1   1  10       33.38       25.30      1.26 o
   2   1  10        1.37        3.73      1.18 o
   3   1  10       50.44       43.41      2.22 o
   4   1  10      201.33      181.09      7.53 o
   5   1  10        6.16        2.21      1.75 o
   6   1  10      146.01      135.46      6.34 o
   7   1  10        5.90        4.10      3.01 o
   8   1  10        3.79        3.63      3.60 o
 -12   2  10        6.79       10.41      2.10 o
 -11   2  10       39.33       36.40      2.66 o
 -10   2  10       58.52       55.57      2.35 o
  -9   2  10       10.56       10.27      1.06 o
  -8   2  10        0.02       -0.66      0.66 o
  -7   2  10       59.23       54.80      1.52 o
  -6   2  10        1.56        0.48      0.62 o
  -5   2  10     1045.06     1107.29      7.75 o
  -4   2  10      932.80      985.54      6.71 o
  -3   2  10      397.87      412.99      2.84 o
  -2   2  10       39.20       35.32      1.00 o
  -1   2  10      694.90      683.46      4.34 o
   0   2  10      198.47      200.52      2.64 o
   1   2  10       82.01       74.86      2.35 o
   2   2  10        0.11       -0.57      0.94 o
   3   2  10       29.33       27.73      2.27 o
   4   2  10        0.79       -1.34      1.34 o
   5   2  10      415.14      399.48      7.17 o
   6   2  10      121.58      125.84      5.50 o
   7   2  10      128.40      126.51      6.54 o
   8   2  10        1.26        1.25      3.57 o
 -12   3  10        0.83        0.13      1.74 o
 -11   3  10        0.02        0.94      1.51 o
 -10   3  10        0.24        0.59      1.18 o
  -9   3  10       14.32       10.50      1.32 o
  -8   3  10       54.50       50.83      1.85 o
  -7   3  10      136.95      141.48      2.24 o
  -6   3  10       44.62       41.10      1.63 o
  -5   3  10      148.55      142.81      2.04 o
  -4   3  10        2.70        3.27      0.68 o
  -3   3  10      532.15      525.45      3.91 o
  -2   3  10      204.32      193.01      2.09 o
  -1   3  10      138.69      137.98      2.02 o
   0   3  10        3.29        3.40      0.78 o
   1   3  10        0.62        0.03      0.87 o
   2   3  10      156.83      170.97      3.54 o
   3   3  10      360.90      352.24      5.69 o
   4   3  10      495.20      459.34      6.69 o
   5   3  10       18.67       21.44      2.45 o
   6   3  10        0.00       -1.77      1.77 o
   7   3  10        6.63        2.53      5.90 o
   8   3  10        4.78       -2.17      3.45 o
 -11   4  10        2.91        4.63      2.54 o
 -10   4  10        3.99        2.84      1.83 o
  -9   4  10       16.64       12.60      1.98 o
  -8   4  10       25.87       28.25      1.31 o
  -7   4  10      279.51      286.20      3.59 o
  -6   4  10       52.96       58.58      1.90 o
  -5   4  10       35.55       41.36      1.76 o
  -4   4  10       37.03       37.64      1.37 o
  -3   4  10       54.96       63.60      1.44 o
  -2   4  10      870.07      902.98      5.53 o
  -1   4  10        0.62        0.71      0.69 o
   0   4  10      190.30      188.26      3.31 o
   1   4  10       15.15       16.75      1.58 o
   2   4  10       93.00       83.02      2.77 o
   3   4  10      515.14      489.60      7.09 o
   4   4  10        0.04        0.40      1.31 o
   5   4  10      145.90      148.47      4.61 o
   6   4  10        0.58        1.13      2.01 o
   7   4  10        1.42        2.28      2.66 o
   8   4  10       29.50       29.18      4.81 o
 -11   5  10       22.85       33.51     14.33 o
 -10   5  10        5.78        5.38      2.43 o
  -9   5  10        5.18        6.88      2.04 o
  -8   5  10      119.71      127.77      2.64 o
  -7   5  10      106.14      102.71      3.41 o
  -6   5  10      321.31      340.76      3.55 o
  -5   5  10      107.33      105.61      2.13 o
  -4   5  10      784.45      781.42      7.17 o
  -3   5  10      128.68      129.83      2.29 o
  -2   5  10       98.21       99.71      1.97 o
  -1   5  10        2.18        4.27      0.96 o
   0   5  10       98.94       87.32      2.86 o
   1   5  10       18.54       16.41      1.68 o
   2   5  10      143.41      134.08      3.87 o
   3   5  10       38.20       44.82      2.62 o
   4   5  10       27.38       26.46      2.15 o
   5   5  10       29.70       25.74      2.71 o
   6   5  10       21.51       16.47      2.98 o
   7   5  10        0.00       -0.87      3.10 o
 -11   6  10       60.25       57.70      7.94 o
 -10   6  10       19.34       33.55      4.64 o
  -9   6  10        6.53        6.81      2.79 o
  -8   6  10        1.27        0.23      1.06 o
  -7   6  10       14.79       14.84      1.34 o
  -6   6  10      639.34      638.26      7.55 o
  -5   6  10     1306.33     1288.92      9.43 o
  -4   6  10      982.25      988.70      7.09 o
  -3   6  10      160.36      152.25      2.59 o
  -2   6  10       49.35       52.91      1.73 o
  -1   6  10       81.41       86.99      2.32 o
   0   6  10       12.03        9.66      1.50 o
   1   6  10       10.42        9.89      1.53 o
   2   6  10      141.52      125.56      5.32 o
   3   6  10        0.54       -0.97      1.26 o
   4   6  10        0.12        0.83      1.67 o
   5   6  10       37.20       43.23      3.94 o
   6   6  10       79.58       91.97      5.93 o
   7   6  10       13.54       19.09      5.84 o
 -10   7  10       62.93       57.59      7.00 o
  -9   7  10        2.32        3.42      1.80 o
  -8   7  10        1.91        1.59      1.39 o
  -7   7  10      177.54      185.50      4.43 o
  -6   7  10      201.47      211.73      3.38 o
  -5   7  10      284.72      298.01      4.70 o
  -4   7  10       57.55       57.91      1.92 o
  -3   7  10       99.15       94.49      2.53 o
  -2   7  10       51.18       46.67      1.93 o
  -1   7  10      164.88      177.53      3.72 o
   0   7  10       75.02       69.80      2.74 o
   1   7  10       81.39       78.25      2.81 o
   2   7  10       14.62       12.87      1.77 o
   3   7  10        6.24        2.27      1.42 o
   4   7  10      343.78      341.15      7.99 o
   5   7  10       50.59       40.85      4.10 o
   6   7  10       61.23       64.69     11.26 o
   7   7  10        4.46       11.71      5.20 o
 -10   8  10       78.13       72.13      9.84 o
  -9   8  10        0.76       -1.63      2.05 o
  -8   8  10        1.62        1.91      1.24 o
  -7   8  10      125.61      126.80      2.98 o
  -6   8  10       11.45        9.96      1.28 o
  -5   8  10        0.78        0.10      0.86 o
  -4   8  10       78.21       76.21      2.38 o
  -3   8  10        5.47        5.06      1.12 o
  -2   8  10       51.03       48.13      2.09 o
  -1   8  10      123.67      124.23      3.17 o
   0   8  10      252.87      245.08      4.38 o
   1   8  10        3.94        2.63      1.36 o
   2   8  10       90.96       81.97      3.38 o
   3   8  10       21.06       23.60      2.55 o
   4   8  10       20.48       20.11      2.54 o
   5   8  10       75.11       78.10      5.77 o
   6   8  10        2.78        6.23      3.60 o
  -9   9  10       48.84       49.16      6.38 o
  -8   9  10       64.63       75.03      3.34 o
  -7   9  10       13.55       14.84      1.94 o
  -6   9  10       19.51       19.69      1.76 o
  -5   9  10       77.65       81.65      2.74 o
  -4   9  10      550.02      574.08      6.68 o
  -3   9  10       63.04       54.93      2.38 o
  -2   9  10       46.77       48.80      2.40 o
  -1   9  10       14.42       15.70      1.49 o
   0   9  10       61.69       58.54      2.62 o
   1   9  10       28.58       27.88      2.16 o
   2   9  10        0.38        2.09      1.43 o
   3   9  10        9.46        3.83      1.91 o
   4   9  10        9.42        3.74      2.27 o
   5   9  10        0.06        1.86      2.94 o
   6   9  10        8.44        8.70      4.48 o
  -9  10  10        0.24       -1.89      1.89 o
  -8  10  10        0.74        1.30      2.05 o
  -7  10  10       86.41      101.94      4.69 o
  -6  10  10       54.13       54.89      2.67 o
  -5  10  10       26.59       29.64      2.15 o
  -4  10  10      272.66      282.13      5.24 o
  -3  10  10      502.59      515.81      7.11 o
  -2  10  10       12.25       10.76      1.71 o
  -1  10  10       81.68       92.53      3.06 o
   0  10  10        0.25        0.56      1.35 o
   1  10  10      125.48      124.91      3.88 o
   2  10  10       56.98       47.06      2.91 o
   3  10  10       22.88       33.68      3.16 o
   4  10  10       41.91       41.80      4.13 o
   5  10  10        0.03        1.23      3.36 o
  -8  11  10       71.95       91.82      7.11 o
  -7  11  10       18.72       12.39      3.44 o
  -6  11  10       24.85       26.86      2.56 o
  -5  11  10       26.90       26.86      2.34 o
  -4  11  10        1.07       -0.30      1.39 o
  -3  11  10       17.43       16.06      2.92 o
  -2  11  10       43.28       44.85      2.73 o
  -1  11  10       93.03       88.33      3.45 o
   0  11  10       44.28       48.10      2.82 o
   1  11  10        2.34        2.17      1.51 o
   2  11  10        7.35        8.56      2.12 o
   3  11  10       23.48       22.64      3.39 o
   4  11  10        6.96        4.41      3.69 o
  -7  12  10        4.76        8.56      3.65 o
  -6  12  10        0.24       -0.25      2.02 o
  -5  12  10       51.14       57.27      3.96 o
  -4  12  10       13.30       14.17      2.16 o
  -3  12  10        3.66        4.18      1.66 o
  -2  12  10       98.56      103.14      3.87 o
  -1  12  10       17.41       16.03      1.98 o
   0  12  10        1.40        1.07      1.69 o
   1  12  10       40.25       43.34      3.80 o
   2  12  10        2.37        6.03      3.00 o
   3  12  10        1.36        0.94      3.41 o
  -6  13  10        3.13        4.40      2.63 o
  -5  13  10       23.58       25.14      3.57 o
  -4  13  10        1.00        1.89      2.30 o
  -3  13  10      114.99      110.01      5.17 o
  -2  13  10       29.33       36.62      3.55 o
  -1  13  10       62.99       70.25      4.19 o
   0  13  10        0.37        0.50      2.17 o
   1  13  10       19.11       16.11      3.50 o
   2  13  10       53.65       44.13      6.00 o
  -3  14  10       28.85       25.15      3.94 o
  -2  14  10        5.82        7.58      2.66 o
  -1  14  10        0.00       -0.56      2.71 o
 -12   1  11        0.22        0.67      1.93 o
 -11   1  11        6.58        7.02      1.61 o
 -10   1  11        3.68        4.56      1.26 o
  -9   1  11      100.68       96.12      2.39 o
  -8   1  11        7.02        5.12      0.94 o
  -7   1  11       22.59       21.57      1.00 o
  -6   1  11       55.41       61.97      1.55 o
  -5   1  11      456.89      465.98      4.33 o
  -4   1  11      167.35      158.47      1.86 o
  -3   1  11      300.65      310.16      2.59 o
  -2   1  11        2.82        3.78      0.58 o
  -1   1  11       39.98       37.59      1.16 o
   0   1  11        1.82        2.29      0.81 o
   1   1  11       99.34       98.02      2.73 o
   2   1  11      173.28      175.99      3.66 o
   3   1  11      275.31      251.61      5.15 o
   4   1  11        0.55        2.09      1.41 o
   5   1  11        0.00        0.48      1.70 o
   6   1  11       24.89       18.53      3.34 o
   7   1  11       71.90       89.93      6.63 o
   8   1  11        0.12        2.45      3.35 o
 -12   2  11        4.59        2.10      1.93 o
 -11   2  11       16.60       13.96      2.20 o
 -10   2  11       13.24        7.27      1.54 o
  -9   2  11       12.17       12.35      1.08 o
  -8   2  11        6.13        4.10      0.83 o
  -7   2  11      207.53      210.55      3.40 o
  -6   2  11       18.26       23.06      1.13 o
  -5   2  11       85.91       70.83      1.85 o
  -4   2  11      281.71      284.62      2.72 o
  -3   2  11      154.14      149.80      1.80 o
  -2   2  11       16.99       14.46      0.83 o
  -1   2  11       26.79       27.39      1.15 o
   0   2  11      102.42       98.20      2.25 o
   1   2  11      510.59      487.87      5.33 o
   2   2  11       70.43       65.35      3.00 o
   3   2  11        6.16        7.61      1.82 o
   4   2  11      443.76      423.01      8.97 o
   5   2  11       13.20        9.30      1.90 o
   6   2  11        0.67        0.81      2.03 o
   7   2  11       12.19        4.64      5.66 o
   8   2  11       10.00        9.51      4.40 o
 -11   3  11        0.39        1.40      1.24 o
 -10   3  11        4.18        4.72      1.23 o
  -9   3  11       50.42       48.67      1.83 o
  -8   3  11       68.54       76.00      2.03 o
  -7   3  11       56.56       52.42      1.85 o
  -6   3  11      479.43      492.66      5.96 o
  -5   3  11      129.75      125.94      2.13 o
  -4   3  11      337.04      313.76      3.00 o
  -3   3  11       92.01       92.71      1.78 o
  -2   3  11      663.20      681.62      4.84 o
  -1   3  11      238.83      260.45      3.43 o
   0   3  11       50.73       48.29      1.96 o
   1   3  11        0.15       -1.01      1.01 o
   2   3  11        9.87       18.88      1.72 o
   3   3  11      531.52      497.68      9.05 o
   4   3  11       65.63       75.73      3.42 o
   5   3  11        0.02        0.22      1.70 o
   6   3  11        0.87        1.54      2.49 o
   7   3  11        0.87        1.75      3.59 o
 -11   4  11        4.68        3.98      2.82 o
 -10   4  11       37.07       37.44      3.30 o
  -9   4  11       54.12       57.29      1.90 o
  -8   4  11       59.12       62.49      1.95 o
  -7   4  11        8.48       10.36      1.04 o
  -6   4  11      128.44      128.15      2.79 o
  -5   4  11       23.36       20.57      1.19 o
  -4   4  11       36.97       31.25      1.15 o
  -3   4  11        9.06        7.36      0.73 o
  -2   4  11      114.68      117.89      2.26 o
  -1   4  11      150.93      163.76      2.95 o
   0   4  11       76.06       74.40      2.43 o
   1   4  11        0.02       -0.39      1.08 o
   2   4  11       93.03       88.41      3.29 o
   3   4  11        5.13        9.49      1.79 o
   4   4  11      166.98      161.00      4.24 o
   5   4  11       31.69       40.86      4.29 o
   6   4  11       27.18       26.20      3.22 o
   7   4  11        3.88        6.04      3.44 o
 -11   5  11        6.97        3.85      3.97 o
 -10   5  11        2.33        0.94      2.24 o
  -9   5  11        8.17        9.25      1.34 o
  -8   5  11        3.94        5.19      1.09 o
  -7   5  11      109.41      108.17      2.47 o
  -6   5  11       56.74       69.03      2.11 o
  -5   5  11       97.75      101.28      2.77 o
  -4   5  11       65.41       59.77      1.69 o
  -3   5  11      241.10      260.59      3.92 o
  -2   5  11        1.18        1.10      0.75 o
  -1   5  11      119.61      108.42      2.75 o
   0   5  11       31.26       38.47      2.07 o
   1   5  11        0.48        1.89      1.25 o
   2   5  11       68.36       72.94      3.15 o
   3   5  11      222.97      212.84      6.16 o
   4   5  11       43.23       41.06      2.79 o
   5   5  11       20.85       24.79      3.04 o
   6   5  11        2.87        4.81      3.15 o
   7   5  11        8.08        7.04      3.65 o
 -11   6  11        3.57        6.91      4.71 o
 -10   6  11       25.73       23.15      8.58 o
  -9   6  11        2.41        1.95      1.63 o
  -8   6  11       11.25        8.09      1.14 o
  -7   6  11       31.10       34.07      1.84 o
  -6   6  11       48.49       55.01      1.89 o
  -5   6  11       80.26       80.51      2.40 o
  -4   6  11       24.92       23.28      1.32 o
  -3   6  11       91.72       89.10      2.60 o
  -2   6  11      136.17      130.40      3.32 o
  -1   6  11      313.00      331.36      5.06 o
   0   6  11       29.41       22.35      2.26 o
   1   6  11       24.92       19.35      1.93 o
   2   6  11        8.03        6.36      2.41 o
   3   6  11      105.64      109.30      3.99 o
   4   6  11        0.63        1.06      1.80 o
   5   6  11       67.87       64.67      4.73 o
   6   6  11        8.35       11.33      3.80 o
   7   6  11        4.64        3.50      6.78 o
 -10   7  11        7.76        0.65      3.43 o
  -9   7  11        5.18        3.99      1.90 o
  -8   7  11       11.95        8.88      1.49 o
  -7   7  11        0.23        0.52      1.08 o
  -6   7  11       83.96       85.22      2.38 o
  -5   7  11        1.18        1.02      0.80 o
  -4   7  11      142.01      139.30      2.87 o
  -3   7  11       27.09       21.14      1.67 o
  -2   7  11       73.48       78.63      2.54 o
  -1   7  11      125.79      123.60      4.07 o
   0   7  11        1.04        5.36      1.49 o
   1   7  11       40.22       37.68      2.94 o
   2   7  11      226.26      211.18      4.91 o
   3   7  11        0.59        0.18      1.49 o
   4   7  11       67.83       81.92      6.10 o
   5   7  11        1.80        3.37      2.81 o
   6   7  11        6.48        6.99      3.62 o
 -10   8  11       11.13        9.55      4.47 o
  -9   8  11        0.00       -1.05      1.99 o
  -8   8  11       15.60       20.17      1.82 o
  -7   8  11       11.71       19.89      2.07 o
  -6   8  11      110.60      114.32      2.82 o
  -5   8  11       89.98       89.89      2.56 o
  -4   8  11       64.67       63.46      2.32 o
  -3   8  11       20.56       19.50      1.61 o
  -2   8  11      128.34      130.19      3.34 o
  -1   8  11       59.74       45.49      2.31 o
   0   8  11        0.57        0.55      1.20 o
   1   8  11        1.71        1.21      1.37 o
   2   8  11       33.27       30.31      2.43 o
   3   8  11       18.76       16.56      2.48 o
   4   8  11       66.62       78.96      4.31 o
   5   8  11        2.92       -0.74      2.86 o
   6   8  11       38.50       49.37      7.69 o
  -9   9  11       22.66       32.08      4.09 o
  -8   9  11        0.62        4.69      1.87 o
  -7   9  11      193.82      212.22      5.55 o
  -6   9  11      111.71      114.17      3.66 o
  -5   9  11       30.36       32.42      2.05 o
  -4   9  11       38.96       39.09      2.01 o
  -3   9  11       36.53       37.41      2.17 o
  -2   9  11       11.76        7.53      1.46 o
  -1   9  11        1.85        1.75      1.18 o
   0   9  11      144.31      144.50      4.04 o
   1   9  11       34.26       38.08      2.52 o
   2   9  11        1.65        3.65      1.60 o
   3   9  11        1.82       -0.24      1.69 o
   4   9  11       50.41       56.45      4.44 o
   5   9  11        0.01        2.42      3.55 o
  -9  10  11        0.64       -1.38      2.05 o
  -8  10  11        0.32        0.55      2.11 o
  -7  10  11        5.18        7.58      2.19 o
  -6  10  11      119.21      120.82      3.75 o
  -5  10  11        2.20        1.93      1.35 o
  -4  10  11       31.88       29.71      2.35 o
  -3  10  11       89.24       98.98      3.59 o
  -2  10  11       92.66       89.61      3.39 o
  -1  10  11       17.73       17.39      1.91 o
   0  10  11       15.04       18.31      2.01 o
   1  10  11       23.44       21.20      2.15 o
   2  10  11       53.15       61.85      3.25 o
   3  10  11      117.14      118.03      5.33 o
   4  10  11       18.02       25.93      4.32 o
   5  10  11       21.35       12.51      7.53 o
  -8  11  11       51.04       54.05      7.40 o
  -7  11  11        0.11        0.63      2.08 o
  -6  11  11       39.98       42.48      2.99 o
  -5  11  11        1.47        0.69      1.55 o
  -4  11  11       44.66       45.52      2.85 o
  -3  11  11       91.02       95.54      4.68 o
  -2  11  11      110.67      114.16      3.89 o
  -1  11  11        0.04       -1.30      1.30 o
   0  11  11        0.00        0.56      1.53 o
   1  11  11        5.70        5.76      1.77 o
   2  11  11      104.03      111.30      5.25 o
   3  11  11        1.95        3.83      3.18 o
   4  11  11        7.19        4.40      5.39 o
  -7  12  11      105.86      130.26      6.29 o
  -6  12  11        0.04        0.83      2.15 o
  -5  12  11       13.48       10.02      2.45 o
  -4  12  11        3.05        2.00      1.95 o
  -3  12  11      116.99      125.47      4.58 o
  -2  12  11      271.20      276.45      6.36 o
  -1  12  11        2.12        1.64      1.76 o
   0  12  11        3.49        7.07      2.30 o
   1  12  11        1.12        2.74      2.36 o
   2  12  11        0.13        0.07      2.59 o
   3  12  11        7.58        9.76      4.37 o
  -5  13  11        6.20        4.98      2.70 o
  -4  13  11       42.91       45.04      4.04 o
  -3  13  11       49.78       54.55      5.22 o
  -2  13  11       48.49       58.27      4.14 o
  -1  13  11       42.73       32.61      3.77 o
   0  13  11        6.36        2.73      2.30 o
   1  13  11       14.09       14.61      5.37 o
 -12   0  12        4.33        4.98      3.00 o
 -11   0  12       35.73       37.20      3.58 o
 -10   0  12       10.54        7.47      2.18 o
  -9   0  12       38.09       38.57      3.40 o
  -8   0  12      234.90      235.99      5.09 o
  -7   0  12      666.63      654.82      8.38 o
  -6   0  12       28.62       30.22      1.51 o
  -5   0  12     1112.31     1097.41     10.06 o
  -4   0  12       13.77       15.58      1.16 o
  -3   0  12     1902.78     1858.67     15.28 o
  -2   0  12      745.39      679.11     10.80 o
  -1   0  12        0.21        0.62      0.97 o
   0   0  12      713.54      694.43      8.81 o
   1   0  12       86.44       88.49      4.21 o
   2   0  12      928.84      915.45     16.07 o
   3   0  12        6.28        9.05      2.18 o
   4   0  12       37.34       36.01      3.74 o
   5   0  12        0.31       -1.50      2.42 o
   6   0  12       55.84       63.24      8.14 o
   7   0  12      102.24      118.27     11.05 o
 -12   1  12       14.45       12.65      2.41 o
 -11   1  12        0.10        0.48      1.41 o
 -10   1  12       15.49       16.33      1.45 o
  -9   1  12        0.69       -0.37      0.92 o
  -8   1  12       17.60       15.11      1.13 o
  -7   1  12       96.94       89.59      2.17 o
  -6   1  12       54.57       58.66      1.94 o
  -5   1  12        5.55        5.84      0.75 o
  -4   1  12       51.44       49.42      1.30 o
  -3   1  12        7.58       11.30      0.80 o
  -2   1  12      142.99      134.72      2.55 o
  -1   1  12       36.50       32.58      1.38 o
   0   1  12        0.00       -0.66      0.81 o
   1   1  12      343.18      335.11      5.06 o
   2   1  12      330.44      314.26      5.35 o
   3   1  12        2.06        2.38      1.37 o
   4   1  12        4.60        1.77      1.69 o
   5   1  12        3.24        1.06      1.73 o
   6   1  12        0.97        2.53      2.42 o
   7   1  12        1.74        2.27      3.24 o
 -12   2  12        1.20        2.52      1.64 o
 -11   2  12       20.12       20.00      2.10 o
 -10   2  12        7.38        8.61      1.51 o
  -9   2  12        0.27        0.06      0.93 o
  -8   2  12      383.48      399.27      5.62 o
  -7   2  12       19.89       20.49      1.25 o
  -6   2  12      142.70      126.61      2.62 o
  -5   2  12      201.59      209.89      2.48 o
  -4   2  12      431.64      433.15      3.93 o
  -3   2  12       62.13       79.02      1.90 o
  -2   2  12       48.95       50.20      1.48 o
  -1   2  12      231.27      231.48      3.09 o
   0   2  12       24.72       27.37      1.83 o
   1   2  12       74.46       79.22      2.56 o
   2   2  12      854.36      825.83      9.90 o
   3   2  12      118.59      112.10      7.14 o
   4   2  12       75.14       82.31      3.72 o
   5   2  12        1.13       -1.19      1.82 o
   6   2  12       52.56       53.97      4.84 o
   7   2  12       10.54       13.22      5.37 o
 -11   3  12        0.00       -1.20      1.20 o
 -10   3  12       14.17       13.74      1.88 o
  -9   3  12        2.64        1.09      1.05 o
  -8   3  12      183.51      185.85      2.95 o
  -7   3  12       35.90       38.31      1.58 o
  -6   3  12      406.33      393.71      4.68 o
  -5   3  12       96.43       87.19      1.89 o
  -4   3  12      639.97      609.60      5.23 o
  -3   3  12       43.03       45.16      1.38 o
  -2   3  12       13.50       16.69      1.12 o
  -1   3  12       72.73       78.42      2.19 o
   0   3  12       20.15       25.33      1.62 o
   1   3  12      144.01      117.64      3.43 o
   2   3  12      480.59      470.05      7.31 o
   3   3  12       11.37        5.96      1.79 o
   4   3  12      143.67      140.86      4.64 o
   5   3  12       13.36       15.91      2.66 o
   6   3  12       95.90       91.47      6.86 o
   7   3  12        1.77        2.08      3.66 o
 -11   4  12        0.67        0.69      2.73 o
 -10   4  12        1.22        0.00      1.44 o
  -9   4  12       27.16       24.95      2.17 o
  -8   4  12       62.40       64.87      1.98 o
  -7   4  12        3.66        1.94      0.94 o
  -6   4  12      159.64      165.82      2.72 o
  -5   4  12       12.58        8.64      0.89 o
  -4   4  12       76.58       70.63      1.79 o
  -3   4  12        0.08        0.15      0.68 o
  -2   4  12        0.05       -0.07      0.75 o
  -1   4  12       44.92       52.46      2.03 o
   0   4  12       13.48       16.35      1.63 o
   1   4  12        0.97       -0.71      1.17 o
   2   4  12       94.11       98.68      3.84 o
   3   4  12      316.13      294.32      7.53 o
   4   4  12        8.91        8.47      1.83 o
   5   4  12       18.92       18.14      2.85 o
   6   4  12        0.51        0.43      3.03 o
   7   4  12        1.65       -3.22      4.42 o
 -11   5  12        7.12        8.05      4.55 o
 -10   5  12        7.60        5.79      2.50 o
  -9   5  12       21.32       14.85      1.97 o
  -8   5  12       20.51       21.48      1.66 o
  -7   5  12      108.62      113.22      3.00 o
  -6   5  12      239.19      247.77      5.21 o
  -5   5  12       24.44       22.61      1.16 o
  -4   5  12        5.39        3.31      0.90 o
  -3   5  12       41.15       40.25      1.68 o
  -2   5  12       66.73       61.91      1.83 o
  -1   5  12        2.35        4.11      1.16 o
   0   5  12      117.74      100.74      3.84 o
   1   5  12      270.99      219.02      5.00 o
   2   5  12       87.67       85.16      3.50 o
   3   5  12       31.84       29.38      2.66 o
   4   5  12        0.22        2.12      1.75 o
   5   5  12       12.95       14.85      2.84 o
   6   5  12        0.00       -1.45      3.19 o
 -11   6  12        0.53        2.41      4.18 o
 -10   6  12       79.38       79.20      6.14 o
  -9   6  12        8.65       11.36      2.64 o
  -8   6  12       37.87       35.49      1.96 o
  -7   6  12        1.82        2.82      1.17 o
  -6   6  12      432.39      421.91      5.18 o
  -5   6  12      575.93      589.15      5.50 o
  -4   6  12      214.98      202.40      3.46 o
  -3   6  12       10.20        8.00      1.70 o
  -2   6  12        4.57        5.98      1.11 o
  -1   6  12      146.57      139.43      3.46 o
   0   6  12      243.25      200.10      4.38 o
   1   6  12       37.56       41.24      3.14 o
   2   6  12       25.97       30.24      2.69 o
   3   6  12        2.25        0.24      1.50 o
   4   6  12       22.34       23.63      2.89 o
   5   6  12       74.81       79.86      6.58 o
   6   6  12        2.05       12.09      3.88 o
 -10   7  12        1.07        2.39      1.96 o
  -9   7  12       24.35       23.30      2.71 o
  -8   7  12       18.10       18.70      2.11 o
  -7   7  12        1.81        2.96      1.24 o
  -6   7  12       20.09       22.56      1.64 o
  -5   7  12      205.71      208.76      3.70 o
  -4   7  12       61.80       61.20      2.41 o
  -3   7  12       24.39       24.93      1.82 o
  -2   7  12      102.85      103.12      3.57 o
  -1   7  12       65.20       65.61      3.00 o
   0   7  12        0.09        0.14      1.24 o
   1   7  12       57.01       52.85      2.88 o
   2   7  12        0.69       -0.05      1.43 o
   3   7  12        4.61        5.98      1.88 o
   4   7  12        5.73        4.81      2.20 o
   5   7  12       15.18        9.37      3.32 o
   6   7  12       30.20       30.99      5.39 o
 -10   8  12        2.75        3.97      2.31 o
  -9   8  12        7.15        8.50      2.73 o
  -8   8  12        2.43        4.02      1.81 o
  -7   8  12       64.72       64.32      2.81 o
  -6   8  12        8.92       10.11      1.56 o
  -5   8  12      176.88      174.82      3.88 o
  -4   8  12       39.14       39.83      2.07 o
  -3   8  12       22.28       21.79      1.83 o
  -2   8  12       28.30       21.78      1.96 o
  -1   8  12      139.90      132.36      3.51 o
   0   8  12        0.65        3.34      1.38 o
   1   8  12        5.94        4.69      1.56 o
   2   8  12       11.07        9.77      1.93 o
   3   8  12       95.77      104.14      4.85 o
   4   8  12       28.94       25.75      4.19 o
   5   8  12        1.34       -1.05      3.51 o
  -9   9  12       13.50       15.83      3.70 o
  -8   9  12       27.39       26.27      2.55 o
  -7   9  12      240.34      246.44      6.71 o
  -6   9  12      224.58      245.47      4.65 o
  -5   9  12       27.50       26.89      2.12 o
  -4   9  12        6.59        3.74      1.60 o
  -3   9  12        3.00        2.90      1.43 o
  -2   9  12      157.21      148.41      3.99 o
  -1   9  12       47.14       41.70      2.99 o
   0   9  12       67.25       73.49      3.02 o
   1   9  12      104.40      114.90      3.84 o
   2   9  12        1.59        1.85      1.59 o
   3   9  12       49.18       50.90      3.93 o
   4   9  12        1.91        0.92      2.88 o
   5   9  12       10.76       16.43      5.52 o
  -8  10  12       31.27       36.79      3.64 o
  -7  10  12        9.08        7.24      2.50 o
  -6  10  12       10.72       10.01      1.82 o
  -5  10  12       24.07       25.55      2.15 o
  -4  10  12        0.02        0.92      1.45 o
  -3  10  12       43.75       51.31      2.79 o
  -2  10  12        0.39        0.27      1.38 o
  -1  10  12      101.58       88.70      3.31 o
   0  10  12        0.30        0.43      1.44 o
   1  10  12        0.04        1.28      1.51 o
   2  10  12       11.33        8.96      2.13 o
   3  10  12        1.30        2.47      2.53 o
   4  10  12       24.12       26.41      6.45 o
  -7  11  12        6.74        3.36      2.54 o
  -6  11  12        5.12        5.80      1.99 o
  -5  11  12       42.16       45.66      2.92 o
  -4  11  12      210.43      218.54      5.21 o
  -3  11  12      186.61      183.09      4.92 o
  -2  11  12       12.65        9.58      1.88 o
  -1  11  12        6.34        6.86      1.71 o
   0  11  12       11.44       10.82      2.08 o
   1  11  12        9.50        8.41      2.53 o
   2  11  12        7.09        3.85      2.81 o
   3  11  12       43.48       45.14      6.00 o
  -6  12  12       52.50       50.69      4.14 o
  -5  12  12        1.01        0.93      1.94 o
  -4  12  12       44.86       47.93      4.13 o
  -3  12  12        0.86        1.47      2.00 o
  -2  12  12        5.68        6.80      2.29 o
  -1  12  12        0.02        1.40      2.08 o
   0  12  12       23.04       24.36      3.22 o
   1  12  12        7.75        7.92      3.15 o
   2  12  12       38.63       44.00      6.08 o
  -4  13  12        3.38        3.66      2.51 o
  -3  13  12        7.18        8.50      2.50 o
  -2  13  12       15.48       11.14      3.62 o
  -1  13  12       55.71       70.11      4.88 o
   0  13  12        5.84        5.28      2.79 o
 -12   1  13        0.01       -0.26      2.87 o
 -11   1  13        3.49        3.36      1.44 o
 -10   1  13        1.82        1.77      1.15 o
  -9   1  13        9.43       14.82      1.43 o
  -8   1  13        0.45       -0.30      0.93 o
  -7   1  13      242.20      241.21      3.43 o
  -6   1  13       33.80       41.97      1.42 o
  -5   1  13        0.62        1.17      0.89 o
  -4   1  13       14.90       15.89      0.94 o
  -3   1  13     1312.95     1223.08      8.14 o
  -2   1  13      506.23      473.86      4.82 o
  -1   1  13      173.17      168.27      3.09 o
   0   1  13     1343.33     1295.13     12.44 o
   1   1  13       62.89       63.86      2.39 o
   2   1  13      487.34      442.79      6.79 o
   3   1  13      158.16      158.99      4.28 o
   4   1  13        9.25        5.60      1.87 o
   5   1  13       84.79       86.08      5.87 o
   6   1  13        0.00       -2.56      2.56 o
   7   1  13        4.46        6.69      3.79 o
 -11   2  13       47.53       44.94      3.21 o
 -10   2  13       23.59       21.27      1.84 o
  -9   2  13       46.63       48.29      1.99 o
  -8   2  13       65.68       64.71      2.18 o
  -7   2  13       44.22       33.96      1.78 o
  -6   2  13       77.40       73.98      1.96 o
  -5   2  13       37.83       48.27      1.54 o
  -4   2  13        3.94        2.54      0.85 o
  -3   2  13        4.02        4.75      0.82 o
  -2   2  13       16.61       18.67      1.29 o
  -1   2  13     1368.91     1319.88     10.47 o
   0   2  13        4.54        2.73      1.09 o
   1   2  13       49.01       34.25      2.18 o
   2   2  13      697.23      643.42      8.29 o
   3   2  13       12.35        9.30      1.80 o
   4   2  13        2.32        0.57      1.72 o
   5   2  13       37.28       41.30      3.76 o
   6   2  13       78.37       95.26      6.72 o
   7   2  13        5.57        4.60      4.03 o
 -11   3  13        8.71        9.91      2.11 o
 -10   3  13       32.12       37.34      2.65 o
  -9   3  13       18.64       22.95      2.73 o
  -8   3  13      252.18      248.69      3.78 o
  -7   3  13       92.48       84.67      2.49 o
  -6   3  13       33.31       28.94      1.75 o
  -5   3  13        4.44        4.43      0.88 o
  -4   3  13     1297.91     1268.80     11.35 o
  -3   3  13      473.13      451.06      4.83 o
  -2   3  13      358.39      352.13      4.16 o
  -1   3  13       22.15       24.20      1.63 o
   0   3  13      132.64      121.49      4.23 o
   1   3  13      451.06      373.01      6.27 o
   2   3  13        5.04        2.01      1.36 o
   3   3  13       53.78       47.54      4.92 o
   4   3  13        1.59        2.87      1.82 o
   5   3  13        3.07       -1.38      2.26 o
   6   3  13       84.07      109.75      6.48 o
 -11   4  13       22.44       26.37      2.76 o
 -10   4  13       87.78       91.70      3.85 o
  -9   4  13      110.54      107.38      2.81 o
  -8   4  13        9.35        7.01      1.16 o
  -7   4  13       10.64       11.73      1.71 o
  -6   4  13       88.00       79.14      2.39 o
  -5   4  13        3.68        2.34      0.83 o
  -4   4  13      589.28      599.81      5.98 o
  -3   4  13      540.21      528.63      5.35 o
  -2   4  13      110.04      109.58      3.40 o
  -1   4  13      173.88      174.31      3.40 o
   0   4  13      267.46      276.68      4.88 o
   1   4  13      136.17      106.77      3.37 o
   2   4  13      203.60      192.41      4.89 o
   3   4  13        0.05       -1.06      1.57 o
   4   4  13        1.97        1.40      1.92 o
   5   4  13        1.85       -2.15      2.15 o
   6   4  13        7.67       12.69      6.70 o
 -11   5  13        4.16        0.95      3.36 o
 -10   5  13        4.15        2.40      1.82 o
  -9   5  13       44.87       49.89      3.46 o
  -8   5  13       68.24       68.57      2.45 o
  -7   5  13        0.07        0.29      1.22 o
  -6   5  13        0.77        1.89      1.06 o
  -5   5  13        2.24       -0.22      0.84 o
  -4   5  13      112.96      112.27      2.98 o
  -3   5  13       42.91       47.62      1.87 o
  -2   5  13        4.41        3.96      0.99 o
  -1   5  13       34.59       33.04      2.32 o
   0   5  13       37.57       52.97      2.57 o
   1   5  13       18.32       17.15      1.87 o
   2   5  13        0.20        0.56      1.58 o
   3   5  13       46.24       45.43      3.25 o
   4   5  13       24.73       30.92      3.37 o
   5   5  13       85.72       96.94      6.23 o
   6   5  13        9.78        7.09      3.86 o
 -10   6  13        1.96        2.00      1.90 o
  -9   6  13       36.39       42.64      3.26 o
  -8   6  13       40.04       48.22      2.49 o
  -7   6  13        0.30        1.26      1.18 o
  -6   6  13      290.32      293.61      3.97 o
  -5   6  13     1302.77     1294.72     12.09 o
  -4   6  13       93.58       95.06      2.93 o
  -3   6  13        0.10        0.09      0.87 o
  -2   6  13       34.45       27.71      1.77 o
  -1   6  13       64.58       41.67      2.46 o
   0   6  13      323.87      267.53      5.02 o
   1   6  13       85.56       70.44      3.41 o
   2   6  13       22.34       26.63      2.69 o
   3   6  13       41.64       53.12      3.90 o
   4   6  13       11.03       11.98      2.75 o
   5   6  13       57.98       62.73      5.60 o
   6   6  13        4.68        3.66      3.81 o
 -10   7  13       10.94        4.77      2.31 o
  -9   7  13        8.94        7.82      3.72 o
  -8   7  13        8.00        9.09      1.74 o
  -7   7  13        0.00        0.84      1.23 o
  -6   7  13       92.45       92.04      2.71 o
  -5   7  13      208.32      203.93      4.31 o
  -4   7  13        1.07       -0.99      1.12 o
  -3   7  13       15.08        9.65      1.58 o
  -2   7  13        0.60       -0.71      1.36 o
  -1   7  13       35.42       32.96      2.23 o
   0   7  13       15.27       12.78      1.78 o
   1   7  13        7.37        4.43      1.70 o
   2   7  13       10.18        9.07      1.91 o
   3   7  13        0.32        3.96      1.89 o
   4   7  13        9.66        7.78      3.52 o
   5   7  13        9.71       10.08      4.22 o
 -10   8  13        5.11        2.18      3.44 o
  -9   8  13       50.72       58.17      5.88 o
  -8   8  13       13.00       11.36      2.52 o
  -7   8  13       11.84        7.19      1.94 o
  -6   8  13        4.64        5.94      1.46 o
  -5   8  13       66.80       69.48      2.81 o
  -4   8  13        5.50        4.33      1.33 o
  -3   8  13        2.11        0.38      1.51 o
  -2   8  13       21.47       20.88      2.31 o
  -1   8  13       47.91       39.96      2.83 o
   0   8  13       11.48       11.41      1.74 o
   1   8  13      236.98      226.19      5.16 o
   2   8  13       29.97       28.60      2.65 o
   3   8  13      147.91      161.63      5.91 o
   4   8  13       48.19       58.10      5.54 o
   5   8  13        0.82       -1.03      3.41 o
  -9   9  13       40.13       42.97      3.41 o
  -8   9  13       11.63        6.64      2.29 o
  -7   9  13      261.32      266.35      6.82 o
  -6   9  13      141.89      153.67      4.12 o
  -5   9  13       35.42       35.04      2.40 o
  -4   9  13        7.98        6.68      1.72 o
  -3   9  13       23.05       16.23      1.99 o
  -2   9  13       19.41       20.39      2.25 o
  -1   9  13       70.96       63.69      3.02 o
   0   9  13       50.97       43.91      2.48 o
   1   9  13        0.20        0.43      1.55 o
   2   9  13        0.01        1.34      1.70 o
   3   9  13      118.07      142.46      7.24 o
   4   9  13       27.10       36.25      4.95 o
  -8  10  13        7.80        3.49      2.24 o
  -7  10  13        5.54        4.12      2.05 o
  -6  10  13       38.25       37.20      2.60 o
  -5  10  13       20.11       19.57      2.13 o
  -4  10  13       25.80       24.85      2.29 o
  -3  10  13        0.03       -1.38      1.38 o
  -2  10  13        1.17        0.29      1.51 o
  -1  10  13       31.34       27.94      2.35 o
   0  10  13        2.12        1.78      1.47 o
   1  10  13       52.55       56.29      3.53 o
   2  10  13       21.05       30.78      4.00 o
   3  10  13        0.14       -1.19      3.04 o
  -7  11  13        2.61        2.19      3.48 o
  -6  11  13        0.10       -0.58      1.87 o
  -5  11  13       13.01       11.39      2.18 o
  -4  11  13       63.34       65.71      3.55 o
  -3  11  13        0.06        2.79      1.75 o
  -2  11  13       44.45       46.45      3.45 o
  -1  11  13        1.90        0.50      1.86 o
   0  11  13        7.86       10.47      2.48 o
   1  11  13       11.33       11.72      2.77 o
   2  11  13      137.99      169.88      9.54 o
  -6  12  13        5.91        3.50      2.50 o
  -5  12  13        0.82        0.07      2.15 o
  -4  12  13       49.14       63.15      4.19 o
  -3  12  13      119.96      116.09      6.34 o
  -2  12  13       67.62       73.33      4.82 o
  -1  12  13        0.22        2.03      2.26 o
   0  12  13        0.26        3.20      2.38 o
   1  12  13        0.92        2.14      3.13 o
  -3  13  13       64.58       63.00      4.72 o
  -2  13  13       33.51       38.96      4.36 o
 -11   0  14       25.39       21.45      4.62 o
 -10   0  14       32.26       32.16      3.34 o
  -9   0  14       42.95       44.11      3.01 o
  -8   0  14       88.81       75.70      2.77 o
  -7   0  14      103.54      100.33      3.09 o
  -6   0  14        5.27        3.49      1.37 o
  -5   0  14       95.15       84.16      5.61 o
  -4   0  14        2.06        1.83      1.24 o
  -3   0  14     1079.65     1047.26     14.39 o
  -2   0  14     2308.77     2300.35     30.40 o
  -1   0  14      592.72      575.53      8.88 o
   0   0  14     2671.15     2623.11     24.86 o
   1   0  14       15.48       14.92      2.43 o
   2   0  14      166.88      144.08     14.41 o
   3   0  14      298.43      262.12      8.44 o
   4   0  14       19.40       18.06      3.48 o
   5   0  14        8.56        5.84      3.36 o
   6   0  14       16.27       15.86      4.75 o
 -11   1  14       22.57       26.36      2.10 o
 -10   1  14        4.81        6.04      1.46 o
  -9   1  14       21.75       25.66      1.72 o
  -8   1  14      135.77      126.74      3.55 o
  -7   1  14      624.82      567.58      5.84 o
  -6   1  14       72.71       58.81      1.92 o
  -5   1  14      125.81      119.18      2.44 o
  -4   1  14       39.20       47.19      1.67 o
  -3   1  14      623.21      601.25      5.47 o
  -2   1  14     1812.83     1779.47     12.66 o
  -1   1  14      101.16      100.75      2.74 o
   0   1  14        9.29        8.26      1.45 o
   1   1  14        0.41        0.01      1.15 o
   2   1  14       12.18        8.63      1.90 o
   3   1  14        2.41        0.51      1.60 o
   4   1  14       31.55       30.20      2.91 o
   5   1  14       26.68       24.66      3.38 o
   6   1  14       40.43       46.08      4.54 o
 -11   2  14       45.54       56.36      5.13 o
 -10   2  14       70.08       73.53      2.96 o
  -9   2  14       11.57       11.79      1.50 o
  -8   2  14      506.63      510.08      9.52 o
  -7   2  14        0.70        0.36      1.06 o
  -6   2  14       48.76       33.78      1.54 o
  -5   2  14       15.60       15.17      1.23 o
  -4   2  14        2.89        4.48      1.10 o
  -3   2  14      135.20      122.99      2.52 o
  -2   2  14       29.95       27.52      1.77 o
  -1   2  14     1393.69     1395.37     14.57 o
   0   2  14     1565.66     1555.62     19.52 o
   1   2  14        5.06        7.14      1.58 o
   2   2  14       11.58       12.84      1.87 o
   3   2  14        0.07        1.60      1.54 o
   4   2  14       41.33       42.03      3.29 o
   5   2  14       22.36       20.63      3.46 o
   6   2  14       51.80       43.25      6.38 o
 -11   3  14        0.64        0.90      1.65 o
 -10   3  14       24.18       28.08      2.76 o
  -9   3  14       79.18       82.32      2.87 o
  -8   3  14        3.81        4.59      1.16 o
  -7   3  14        0.63        0.15      1.01 o
  -6   3  14       78.47       78.67      2.15 o
  -5   3  14       62.28       68.75      2.13 o
  -4   3  14      715.16      692.93      7.66 o
  -3   3  14       50.75       51.21      1.94 o
  -2   3  14       99.58       95.06      2.66 o
  -1   3  14      120.37      118.50      2.96 o
   0   3  14       71.91       63.96      2.87 o
   1   3  14       10.67        2.81      1.42 o
   2   3  14       21.58       14.90      2.04 o
   3   3  14       45.08       45.18      3.22 o
   4   3  14       92.48       90.42      4.25 o
   5   3  14       24.48       22.28      4.00 o
   6   3  14        3.24        2.50      3.88 o
 -11   4  14       10.48        4.75      2.12 o
 -10   4  14       40.70       35.14      3.00 o
  -9   4  14        2.45        3.97      1.32 o
  -8   4  14       11.61       12.44      1.51 o
  -7   4  14       17.96       15.28      1.74 o
  -6   4  14       56.58       58.32      2.49 o
  -5   4  14      444.22      394.14     10.00 o
  -4   4  14     1189.93     1153.07     10.40 o
  -3   4  14       14.68       11.42      1.21 o
  -2   4  14      136.66      125.05      2.90 o
  -1   4  14       85.70       65.20      2.57 o
   0   4  14       23.53       17.30      1.84 o
   1   4  14        0.83        0.47      1.35 o
   2   4  14        1.21        0.43      1.45 o
   3   4  14       13.06       11.38      2.38 o
   4   4  14       16.10       16.75      2.79 o
   5   4  14        1.08        0.57      3.04 o
   6   4  14       60.13       67.48      7.04 o
 -11   5  14       13.42       15.72      4.41 o
 -10   5  14      114.12      114.87     10.43 o
  -9   5  14       30.80       34.60      2.31 o
  -8   5  14       31.51       34.21      2.48 o
  -7   5  14        4.03        2.16      1.38 o
  -6   5  14      213.95      206.11      3.49 o
  -5   5  14       15.50       16.80      1.60 o
  -4   5  14       13.72       11.33      1.63 o
  -3   5  14        1.44       -0.64      0.95 o
  -2   5  14       17.69       21.58      1.68 o
  -1   5  14       11.61        7.73      1.51 o
   0   5  14      769.10      755.32      8.86 o
   1   5  14      310.57      295.67      7.96 o
   2   5  14       75.99       77.71      4.01 o
   3   5  14       11.44       12.35      2.33 o
   4   5  14       89.07       82.78      5.36 o
   5   5  14        1.28       -2.75      2.75 o
 -10   6  14       35.06       51.19      3.80 o
  -9   6  14        3.61        3.65      1.63 o
  -8   6  14       12.06       11.05      1.87 o
  -7   6  14       11.01       11.55      2.02 o
  -6   6  14        0.26        1.06      1.19 o
  -5   6  14       76.48       86.19      3.50 o
  -4   6  14      117.20      112.77      4.50 o
  -3   6  14      172.62      158.02      3.37 o
  -2   6  14       41.34       33.64      2.42 o
  -1   6  14       25.90       16.44      1.84 o
   0   6  14        7.23       12.67      1.81 o
   1   6  14      138.08      121.27      3.86 o
   2   6  14        4.51        3.78      1.92 o
   3   6  14        3.88        6.84      2.18 o
   4   6  14       29.76       32.59      4.01 o
   5   6  14       70.32       89.06      6.56 o
 -10   7  14        2.47        4.36      2.55 o
  -9   7  14       11.39        8.89      2.13 o
  -8   7  14       31.89       32.99      2.82 o
  -7   7  14        7.21        6.87      1.75 o
  -6   7  14       47.86       43.48      3.23 o
  -5   7  14      113.43      114.02      3.69 o
  -4   7  14        1.08        2.66      1.29 o
  -3   7  14        0.33       -1.33      1.33 o
  -2   7  14       21.82       23.64      2.06 o
  -1   7  14        8.30        4.91      1.52 o
   0   7  14      253.96      233.70      7.75 o
   1   7  14        1.01        2.61      1.60 o
   2   7  14       22.28       21.52      2.46 o
   3   7  14        6.58        5.13      2.28 o
   4   7  14       18.89       23.38      4.31 o
   5   7  14        1.15        4.34      3.26 o
  -9   8  14        0.55        0.83      2.36 o
  -8   8  14        0.00        1.98      2.17 o
  -7   8  14        3.04        1.86      2.32 o
  -6   8  14        1.18        1.56      1.45 o
  -5   8  14       17.23       16.33      1.92 o
  -4   8  14       87.87       82.03      3.65 o
  -3   8  14       49.00       48.64      3.31 o
  -2   8  14        0.00        0.01      1.32 o
  -1   8  14        6.00        6.82      1.65 o
   0   8  14        3.78        1.72      1.44 o
   1   8  14       40.18       43.53      2.89 o
   2   8  14       75.63       80.60      4.17 o
   3   8  14        1.52        0.78      2.62 o
   4   8  14       14.95       19.78      4.13 o
  -9   9  14        0.29       -1.00      2.71 o
  -8   9  14        9.09       10.30      2.32 o
  -7   9  14       10.71        8.98      2.41 o
  -6   9  14       29.22       28.22      2.49 o
  -5   9  14       30.55       31.64      2.45 o
  -4   9  14        7.96        4.50      1.68 o
  -3   9  14        2.44        2.82      1.61 o
  -2   9  14       99.35       81.92      3.26 o
  -1   9  14      153.52      142.02      4.21 o
   0   9  14        2.36        0.28      1.41 o
   1   9  14        4.29        5.47      1.83 o
   2   9  14        9.17       13.87      2.97 o
   3   9  14        4.10        7.80      3.49 o
  -8  10  14        9.93       10.22      3.25 o
  -7  10  14       62.02       66.53      3.98 o
  -6  10  14       70.62       69.51      3.44 o
  -5  10  14        0.39        2.01      1.64 o
  -4  10  14        2.13        1.57      1.63 o
  -3  10  14        2.93        4.04      1.68 o
  -2  10  14       53.14       50.43      2.68 o
  -1  10  14       18.05       22.35      2.35 o
   0  10  14        1.26        0.44      1.86 o
   1  10  14       24.76       28.47      3.19 o
   2  10  14       17.32       26.86      4.59 o
   3  10  14       10.97       19.34      5.56 o
  -7  11  14        2.62        1.13      2.60 o
  -6  11  14        5.63        6.53      2.45 o
  -5  11  14        2.71        2.99      2.02 o
  -4  11  14        8.41        6.60      2.16 o
  -3  11  14       31.05       33.55      3.57 o
  -2  11  14        0.10        2.40      2.17 o
  -1  11  14       15.09       17.00      2.65 o
   0  11  14        0.09        2.57      2.21 o
   1  11  14        0.75        3.61      2.49 o
  -5  12  14       19.43       20.26      3.17 o
  -4  12  14       10.89        3.29      2.45 o
  -3  12  14       31.50       37.62      4.45 o
  -2  12  14       19.51       18.20      3.21 o
  -1  12  14       57.57       74.70      5.02 o
   0  12  14        0.68        1.85      3.66 o
 -11   1  15        4.34        1.41      1.48 o
 -10   1  15        0.27        1.15      1.48 o
  -9   1  15       55.53       48.94      2.63 o
  -8   1  15        2.04        2.74      1.41 o
  -7   1  15      137.73      137.52      3.34 o
  -6   1  15       88.42       71.90      2.75 o
  -5   1  15      119.65      124.16      4.45 o
  -4   1  15        9.75       12.00      1.15 o
  -3   1  15     1235.08     1210.03     10.36 o
  -2   1  15     1111.06     1101.45     12.36 o
  -1   1  15       34.07       38.64      2.08 o
   0   1  15      615.74      581.00      7.06 o
   1   1  15       50.63       52.07      2.83 o
   2   1  15       10.79        5.79      1.65 o
   3   1  15       38.65       32.08      2.93 o
   4   1  15       37.29       37.45      3.33 o
   5   1  15        0.74       -0.50      2.29 o
   6   1  15       10.79        6.96      3.16 o
 -11   2  15        0.00        4.00      1.81 o
 -10   2  15        0.45        0.95      1.56 o
  -9   2  15       87.10       91.05      3.06 o
  -8   2  15        1.85        1.10      1.16 o
  -7   2  15      119.68      104.07      3.07 o
  -6   2  15      118.70      100.10      4.05 o
  -5   2  15      298.94      276.65      4.56 o
  -4   2  15        5.48        4.43      1.03 o
  -3   2  15      182.99      173.23      3.29 o
  -2   2  15      202.08      196.92      3.79 o
  -1   2  15      452.33      435.88      5.83 o
   0   2  15       61.84       56.29      2.81 o
   1   2  15       23.73       20.96      2.21 o
   2   2  15       34.43       39.93      2.84 o
   3   2  15       19.49       26.87      2.84 o
   4   2  15       92.20      101.94      5.05 o
   5   2  15        0.47        0.21      2.37 o
 -11   3  15        8.41       13.36      2.63 o
 -10   3  15       64.15       72.22      3.24 o
  -9   3  15        0.31        0.21      1.35 o
  -8   3  15       26.76       27.26      2.03 o
  -7   3  15       16.26       12.83      1.46 o
  -6   3  15        5.09        2.93      1.26 o
  -5   3  15       14.41       17.00      1.73 o
  -4   3  15        0.03       -0.43      1.11 o
  -3   3  15       58.49       53.18      2.22 o
  -2   3  15      678.60      677.40      7.25 o
  -1   3  15       36.23       31.25      2.10 o
   0   3  15       15.39       17.19      1.93 o
   1   3  15      207.19      173.92      5.08 o
   2   3  15       33.22       35.31      2.77 o
   3   3  15       60.11       54.18      3.62 o
   4   3  15        2.63       -1.24      1.94 o
   5   3  15       23.24       30.94      4.53 o
 -11   4  15       10.76       12.62      3.42 o
 -10   4  15       22.07       29.86      3.66 o
  -9   4  15        0.10        1.00      1.50 o
  -8   4  15       10.74        9.08      1.71 o
  -7   4  15        8.05        6.00      1.55 o
  -6   4  15      349.39      322.13      5.80 o
  -5   4  15       43.01       34.14      2.00 o
  -4   4  15       77.55       75.86      2.70 o
  -3   4  15      132.26      157.63      3.53 o
  -2   4  15      139.40      133.15      4.27 o
  -1   4  15      540.46      503.44      6.84 o
   0   4  15      162.07      173.91      5.07 o
   1   4  15       53.83       36.81      2.78 o
   2   4  15        1.05        0.95      1.64 o
   3   4  15       24.99       23.51      2.82 o
   4   4  15       38.08       53.12      4.34 o
   5   4  15       48.95       56.64      6.31 o
 -10   5  15       58.25       74.00      9.78 o
  -9   5  15       16.26        9.46      1.91 o
  -8   5  15        3.58        2.51      1.57 o
  -7   5  15        3.32        2.89      1.87 o
  -6   5  15        0.07        0.01      1.48 o
  -5   5  15       53.01       44.45      2.63 o
  -4   5  15      289.72      277.17      4.85 o
  -3   5  15      442.02      387.60      6.67 o
  -2   5  15        0.51        1.37      1.14 o
  -1   5  15      109.41      113.43      3.72 o
   0   5  15      549.73      572.28      7.82 o
   1   5  15      547.23      531.28      8.15 o
   2   5  15       20.03       23.87      2.63 o
   3   5  15       18.44       13.48      2.44 o
   4   5  15       16.11       27.10      4.25 o
   5   5  15       14.44       13.68      5.18 o
 -10   6  15        6.04        8.23      2.78 o
  -9   6  15       21.48       25.97      2.79 o
  -8   6  15       31.05       34.25      3.04 o
  -7   6  15       40.32       35.39      2.71 o
  -6   6  15       74.27       71.21      3.21 o
  -5   6  15        0.34        2.20      1.45 o
  -4   6  15       83.71       79.09      3.09 o
  -3   6  15        2.73       -0.50      1.21 o
  -2   6  15        0.09        0.54      1.33 o
  -1   6  15      389.71      347.22      6.23 o
   0   6  15      161.38      163.40      4.33 o
   1   6  15        1.34        0.66      1.59 o
   2   6  15        0.08       -0.96      1.66 o
   3   6  15       23.98       27.66      3.16 o
   4   6  15        0.74        4.62      3.20 o
 -10   7  15        0.42        3.00      2.84 o
  -9   7  15       39.93       47.35      3.28 o
  -8   7  15        0.37        4.62      2.36 o
  -7   7  15       22.65       20.12      3.16 o
  -6   7  15       64.00       59.55      3.18 o
  -5   7  15      326.33      341.95      6.13 o
  -4   7  15       99.27       93.91      3.65 o
  -3   7  15       27.69       22.56      2.99 o
  -2   7  15        2.51        3.10      1.45 o
  -1   7  15       19.11       16.14      2.05 o
   0   7  15       67.78       64.59      3.16 o
   1   7  15      165.65      158.32      4.85 o
   2   7  15       15.86       10.39      2.26 o
   3   7  15        1.63        4.69      2.47 o
   4   7  15        6.04        8.66      3.60 o
  -9   8  15       26.75       34.57      3.37 o
  -8   8  15       12.84       13.13      2.86 o
  -7   8  15       32.64       28.37      4.16 o
  -6   8  15      115.69      123.98      4.39 o
  -5   8  15        2.87        2.72      1.61 o
  -4   8  15       68.08       75.94      4.13 o
  -3   8  15       59.62       63.19      3.97 o
  -2   8  15       45.85       45.70      2.76 o
  -1   8  15      147.13      139.46      4.83 o
   0   8  15       22.38       27.82      2.47 o
   1   8  15      118.68      115.42      4.21 o
   2   8  15       63.28       70.01      5.21 o
   3   8  15       87.41       95.66      6.81 o
  -8   9  15       12.17        9.59      2.79 o
  -7   9  15       53.26       59.41      4.02 o
  -6   9  15        0.87        3.60      1.77 o
  -5   9  15        8.29        6.80      1.84 o
  -4   9  15        2.71        4.89      1.91 o
  -3   9  15       49.53       51.14      3.45 o
  -2   9  15       22.49       28.14      2.31 o
  -1   9  15        1.08        2.47      1.76 o
   0   9  15        7.55        6.15      1.83 o
   1   9  15      161.81      170.78      7.27 o
   2   9  15        1.54        4.03      2.69 o
   3   9  15       31.93       44.93      6.23 o
  -7  10  15        5.95        6.83      2.45 o
  -6  10  15       12.12       16.32      2.59 o
  -5  10  15       17.49       19.27      2.59 o
  -4  10  15       16.54       17.74      2.51 o
  -3  10  15        8.57       11.32      3.16 o
  -2  10  15       93.26       96.75      3.93 o
  -1  10  15        0.53       -0.41      1.86 o
   0  10  15        5.44       10.08      2.52 o
   1  10  15        1.30        0.25      2.16 o
   2  10  15       12.22        3.73      3.95 o
  -6  11  15        7.09        9.52      2.62 o
  -5  11  15        0.63        1.34      2.21 o
  -4  11  15        0.56       -0.19      2.35 o
  -3  11  15        6.08        6.60      2.49 o
  -2  11  15       32.62       41.76      6.24 o
  -1  11  15        2.27        0.01      2.17 o
   0  11  15        5.63        5.28      2.92 o
  -3  12  15        3.01        4.86      2.79 o
  -2  12  15        0.21        3.14      2.85 o
 -11   0  16      103.25      126.95      6.43 o
 -10   0  16       16.76       17.92      3.88 o
  -9   0  16       27.29       25.09      5.26 o
  -8   0  16       28.04       23.43      3.27 o
  -7   0  16        6.97        3.68      2.43 o
  -6   0  16        6.41        9.73      2.22 o
  -5   0  16        8.99        4.99      2.29 o
  -4   0  16       27.94       27.81      2.82 o
  -3   0  16      150.64      151.59      4.81 o
  -2   0  16       36.97       38.54      4.59 o
  -1   0  16       52.85       46.37      3.21 o
   0   0  16       64.39       66.59      6.14 o
   1   0  16        0.06        0.40      2.13 o
   2   0  16       53.95       42.45      5.15 o
   3   0  16        0.08        0.42      2.50 o
   4   0  16       64.26       78.65      8.66 o
   5   0  16       67.05       87.78      7.12 o
 -11   1  16       33.35       38.70      2.93 o
 -10   1  16        0.62        0.66      1.75 o
  -9   1  16        9.15        7.09      1.89 o
  -8   1  16        0.64        3.73      1.61 o
  -7   1  16       64.87       58.49      3.82 o
  -6   1  16        2.54        3.51      1.45 o
  -5   1  16       71.37       64.05      2.53 o
  -4   1  16      314.02      310.64      5.88 o
  -3   1  16       39.47       43.73      2.14 o
  -2   1  16     1100.06     1096.98     12.59 o
  -1   1  16      352.45      354.46      5.64 o
   0   1  16       40.73       34.20      2.31 o
   1   1  16       15.12       10.14      1.91 o
   2   1  16       67.74       65.03      3.57 o
   3   1  16      132.11      124.78      5.07 o
   4   1  16       15.69       12.10      2.83 o
   5   1  16        0.06        0.66      2.55 o
 -11   2  16        4.17        2.24      1.71 o
 -10   2  16       12.60       15.49      2.89 o
  -9   2  16        7.11       10.94      1.90 o
  -8   2  16        0.13       -0.55      1.67 o
  -7   2  16        0.13       -1.07      1.42 o
  -6   2  16        0.67       -0.87      1.25 o
  -5   2  16       40.18       39.30      2.31 o
  -4   2  16       84.49       70.84      3.14 o
  -3   2  16     1185.29     1192.82     10.67 o
  -2   2  16      191.80      201.48      4.36 o
  -1   2  16      197.66      198.90      4.09 o
   0   2  16       57.57       62.04      3.01 o
   1   2  16      153.85      155.93      4.63 o
   2   2  16      207.20      199.36      5.37 o
   3   2  16        0.99        0.83      2.05 o
   4   2  16        0.52        0.24      2.40 o
   5   2  16       53.13       68.19      5.00 o
 -11   3  16        1.53        2.27      2.43 o
 -10   3  16       68.72       87.12      5.70 o
  -9   3  16       48.65       57.80      3.23 o
  -8   3  16       48.42       40.63      3.67 o
  -7   3  16        1.64        4.61      1.96 o
  -6   3  16       63.51       52.01      3.08 o
  -5   3  16      110.61      106.65      3.45 o
  -4   3  16      152.93      152.77      5.19 o
  -3   3  16       34.27       45.26      3.02 o
  -2   3  16      422.34      412.84      5.69 o
  -1   3  16       40.47       34.75      2.38 o
   0   3  16       13.30       13.22      1.95 o
   1   3  16       43.39       35.04      2.89 o
   2   3  16       20.89       18.87      2.45 o
   3   3  16       20.78       13.63      2.53 o
   4   3  16        0.11        0.81      2.45 o
   5   3  16       12.93       13.88      3.83 o
 -10   4  16       15.57       16.91      2.44 o
  -9   4  16       20.52       30.92      4.62 o
  -8   4  16        0.81        3.05      2.31 o
  -7   4  16       11.36        9.27      2.31 o
  -6   4  16       24.43       28.66      2.49 o
  -5   4  16      318.93      278.32      6.63 o
  -4   4  16      176.08      173.06      6.03 o
  -3   4  16      164.84      147.60      3.72 o
  -2   4  16       49.59       50.20      2.46 o
  -1   4  16      310.71      336.45      6.30 o
   0   4  16      186.80      182.15      5.32 o
   1   4  16      231.98      215.45      6.34 o
   2   4  16        0.11       -0.72      1.89 o
   3   4  16        2.82       -0.47      1.96 o
   4   4  16       17.36       21.15      4.16 o
 -10   5  16       23.69       18.12      6.40 o
  -9   5  16        0.05        1.78      1.91 o
  -8   5  16        0.07       -0.12      1.92 o
  -7   5  16        1.67        2.62      2.05 o
  -6   5  16       85.25       83.84      3.55 o
  -5   5  16       59.21       69.52      2.94 o
  -4   5  16       10.81       13.05      1.95 o
  -3   5  16        5.74        9.56      1.62 o
  -2   5  16      357.20      356.41      6.18 o
  -1   5  16       10.36        9.83      1.69 o
   0   5  16       56.29       62.50      4.05 o
   1   5  16       34.46       29.44      2.60 o
   2   5  16       12.32        7.81      2.30 o
   3   5  16        0.06        2.77      2.29 o
   4   5  16        5.26        3.70      2.92 o
 -10   6  16        8.62       12.27      3.09 o
  -9   6  16       18.38       28.24      3.00 o
  -8   6  16        0.23        0.76      2.16 o
  -7   6  16        2.93        0.17      1.84 o
  -6   6  16        2.19        1.54      1.62 o
  -5   6  16       25.29       21.81      2.25 o
  -4   6  16       35.17       32.94      2.76 o
  -3   6  16       11.37        7.87      1.60 o
  -2   6  16       13.14       11.23      1.85 o
  -1   6  16       56.06       54.31      3.04 o
   0   6  16        0.01       -1.26      1.46 o
   1   6  16        2.92        3.25      1.78 o
   2   6  16        0.22       -0.22      1.85 o
   3   6  16       14.23       26.74      5.60 o
   4   6  16       47.52       51.87      5.14 o
  -9   7  16       16.85       20.48      3.56 o
  -8   7  16        5.96        7.60      3.15 o
  -7   7  16        0.19       -1.92      1.92 o
  -6   7  16        1.25        0.09      1.70 o
  -5   7  16       26.43       25.01      2.56 o
  -4   7  16      125.42      117.97      4.55 o
  -3   7  16       69.83       64.19      5.10 o
  -2   7  16       36.89       37.68      2.76 o
  -1   7  16        0.08       -0.17      1.54 o
   0   7  16       15.34       20.72      2.38 o
   1   7  16      224.60      234.44      5.83 o
   2   7  16      164.74      185.32      6.49 o
   3   7  16        0.35        1.29      2.81 o
  -9   8  16        5.05        2.21      2.77 o
  -8   8  16        0.40        1.36      2.54 o
  -7   8  16        0.00        3.03      2.10 o
  -6   8  16        0.40        0.54      1.89 o
  -5   8  16        0.02        2.62      1.70 o
  -4   8  16       19.07       25.84      2.96 o
  -3   8  16       19.47       16.50      2.72 o
  -2   8  16       48.62       45.37      2.82 o
  -1   8  16        3.03        1.43      1.86 o
   0   8  16       28.66       22.25      2.67 o
   1   8  16       41.92       42.37      3.60 o
   2   8  16       66.85       80.33      7.28 o
   3   8  16        5.16        4.48      3.37 o
  -8   9  16       57.57       61.19      4.40 o
  -7   9  16        8.70       14.88      2.89 o
  -6   9  16        1.52        0.06      1.82 o
  -5   9  16       48.19       51.07      3.40 o
  -4   9  16       34.12       47.14      3.41 o
  -3   9  16       47.68       51.00      3.52 o
  -2   9  16       51.05       43.15      3.07 o
  -1   9  16        0.71       -1.51      1.95 o
   0   9  16       26.48       25.47      3.13 o
   1   9  16       14.45        7.22      2.50 o
   2   9  16       29.02       31.79      4.13 o
  -7  10  16       22.88       23.67      3.17 o
  -6  10  16        1.57       -0.65      2.68 o
  -5  10  16        2.18        3.28      2.36 o
  -4  10  16       34.11       41.01      4.16 o
  -3  10  16       45.12       54.96      4.30 o
  -2  10  16        0.54        1.04      2.07 o
  -1  10  16        7.53        6.37      2.44 o
   0  10  16        1.97        3.01      2.37 o
   1  10  16        0.03        4.56      2.82 o
  -5  11  16       13.56       15.42      3.72 o
  -4  11  16       11.73       13.09      2.95 o
  -3  11  16        9.01        7.97      2.75 o
  -2  11  16        5.56        4.55      2.80 o
  -1  11  16        1.40        6.01      2.66 o
 -11   1  17        8.10        8.88      2.27 o
 -10   1  17       32.74       37.23      3.44 o
  -9   1  17        4.08        1.83      2.42 o
  -8   1  17       15.80       14.27      2.28 o
  -7   1  17        3.93        8.32      2.82 o
  -6   1  17       30.42       31.53      2.78 o
  -5   1  17       35.85       34.82      2.47 o
  -4   1  17       59.82       57.39      2.68 o
  -3   1  17      206.20      211.62      5.31 o
  -2   1  17      434.71      423.14      6.15 o
  -1   1  17      120.46      116.14      3.42 o
   0   1  17       91.61       96.33      3.65 o
   1   1  17       24.23       21.75      2.27 o
   2   1  17       91.15       84.51      5.72 o
   3   1  17      127.80      147.62      5.56 o
   4   1  17        2.92        0.65      2.56 o
 -10   2  17        2.70        2.82      2.20 o
  -9   2  17        1.72        2.62      2.58 o
  -8   2  17        5.82        3.80      2.04 o
  -7   2  17      113.49      106.64      6.92 o
  -6   2  17        0.66        1.02      1.81 o
  -5   2  17       51.17       48.99      2.78 o
  -4   2  17      190.20      195.17      4.18 o
  -3   2  17       30.62       32.65      2.28 o
  -2   2  17        2.64        2.59      1.36 o
  -1   2  17        4.87        3.65      1.56 o
   0   2  17        5.80        2.41      1.65 o
   1   2  17        2.41        0.50      1.70 o
   2   2  17       26.94       26.81      3.15 o
   3   2  17       40.17       34.23      3.62 o
   4   2  17        8.15        8.31      2.99 o
 -10   3  17       31.64       39.33      3.90 o
  -9   3  17       39.07       42.30      4.01 o
  -8   3  17        8.99        6.41      2.33 o
  -7   3  17        4.41        3.61      2.00 o
  -6   3  17       11.31        5.94      1.63 o
  -5   3  17       23.65       22.76      2.26 o
  -4   3  17       54.11       59.42      2.67 o
  -3   3  17       54.57       48.37      3.18 o
  -2   3  17       36.75       34.60      3.12 o
  -1   3  17       37.31       38.57      2.58 o
   0   3  17       18.38       19.06      2.27 o
   1   3  17       22.63       21.91      2.70 o
   2   3  17       28.92       26.68      2.75 o
   3   3  17        3.31        3.15      2.46 o
   4   3  17        9.08       12.39      3.20 o
 -10   4  17        2.21        1.72      2.17 o
  -9   4  17        1.27       -0.21      4.34 o
  -8   4  17        0.01       -2.06      2.06 o
  -7   4  17        0.44        1.91      1.90 o
  -6   4  17        0.20        1.12      1.59 o
  -5   4  17        2.36        1.59      1.52 o
  -4   4  17      219.63      217.84      6.66 o
  -3   4  17       39.95       37.08      3.46 o
  -2   4  17       14.38       10.58      1.79 o
  -1   4  17      169.98      140.19      4.18 o
   0   4  17      119.78      118.46      4.83 o
   1   4  17       42.86       43.55      3.41 o
   2   4  17        0.41       -0.08      1.82 o
   3   4  17       18.00       24.48      3.72 o
   4   4  17       20.59       20.22      4.22 o
 -10   5  17        0.51        1.20      2.11 o
  -9   5  17       11.01       13.80      3.31 o
  -8   5  17        0.24       -2.23      2.23 o
  -7   5  17       30.10       34.17      3.41 o
  -6   5  17        5.22        4.25      1.75 o
  -5   5  17       49.40       43.53      2.91 o
  -4   5  17       18.38       16.00      2.26 o
  -3   5  17       13.07        7.25      1.70 o
  -2   5  17      161.54      153.93      5.03 o
  -1   5  17       12.07       12.08      1.85 o
   0   5  17       33.46       26.31      2.64 o
   1   5  17        6.29        8.78      2.26 o
   2   5  17       11.13        8.42      2.45 o
   3   5  17        1.41        1.03      2.36 o
  -9   6  17       12.95       22.76      4.47 o
  -8   6  17       40.79       45.35      9.09 o
  -7   6  17        1.49        0.92      1.96 o
  -6   6  17       35.56       35.07      2.91 o
  -5   6  17        0.88        0.10      1.49 o
  -4   6  17        0.54       -0.88      1.57 o
  -3   6  17        8.65        6.27      1.73 o
  -2   6  17       15.61       22.17      2.24 o
  -1   6  17       95.68       94.89      3.54 o
   0   6  17       66.47       70.47      3.65 o
   1   6  17       12.87       10.84      2.88 o
   2   6  17       11.22       10.54      2.79 o
   3   6  17        0.55        1.82      2.69 o
  -9   7  17       10.63       11.23      3.34 o
  -8   7  17        3.95       -1.25      2.66 o
  -7   7  17        3.75        1.16      2.11 o
  -6   7  17        3.39        3.45      2.04 o
  -5   7  17       11.37       12.05      2.25 o
  -4   7  17       41.61       42.87      3.56 o
  -3   7  17       22.61       21.30      2.88 o
  -2   7  17       36.79       41.27      2.97 o
  -1   7  17       19.15       20.58      2.38 o
   0   7  17       13.97       11.98      2.51 o
   1   7  17      103.17       86.27      6.48 o
   2   7  17       47.52       47.16      4.15 o
  -8   8  17        1.36        8.57      3.47 o
  -7   8  17        0.33        1.38      2.27 o
  -6   8  17       53.05       60.76      4.17 o
  -5   8  17        6.32        8.72      2.27 o
  -4   8  17        3.18        3.00      2.14 o
  -3   8  17        8.43        8.68      2.45 o
  -2   8  17       10.60       12.16      2.12 o
  -1   8  17       57.17       52.86      3.91 o
   0   8  17        1.75        1.76      2.10 o
   1   8  17        2.81        2.97      2.52 o
   2   8  17        0.29        4.03      2.91 o
  -7   9  17       13.22       17.55      3.18 o
  -6   9  17       39.25       48.03      4.27 o
  -5   9  17        3.44        5.52      2.43 o
  -4   9  17       48.18       48.66      4.30 o
  -3   9  17        3.08        4.97      2.59 o
  -2   9  17        8.98        5.39      2.46 o
  -1   9  17        6.77       11.47      2.71 o
   0   9  17        0.19       -0.23      2.31 o
   1   9  17       21.94       24.71      3.80 o
  -6  10  17       19.01       18.66      5.37 o
  -5  10  17       13.55       10.66      3.01 o
  -4  10  17       13.72       15.24      3.24 o
  -3  10  17       20.19       17.01      3.42 o
  -2  10  17       40.40       35.81      3.88 o
  -1  10  17        5.37       11.19      2.97 o
 -10   0  18        8.31        7.85      3.95 o
  -9   0  18        9.14       18.84      4.68 o
  -8   0  18       51.63       38.18      5.81 o
  -7   0  18        8.64        5.69      3.73 o
  -6   0  18      109.49      103.38      8.58 o
  -5   0  18      183.82      173.83     11.92 o
  -4   0  18        3.78        5.36      2.09 o
  -3   0  18       13.03        8.97      2.61 o
  -2   0  18      175.35      174.43      5.84 o
  -1   0  18       68.85       79.36      4.56 o
   0   0  18        0.54       -1.68      2.22 o
   1   0  18        7.04       10.63      3.04 o
   2   0  18       44.63       41.25      4.72 o
   3   0  18        2.50        6.52      3.60 o
   4   0  18       23.10       28.87      6.08 o
 -10   1  18        2.15        2.96      2.59 o
  -9   1  18        3.94        4.95      2.52 o
  -8   1  18       24.48       28.35      3.21 o
  -7   1  18       29.46       28.07      5.96 o
  -6   1  18       75.88       68.83      4.93 o
  -5   1  18        3.18        1.87      1.80 o
  -4   1  18       25.80       20.52      2.20 o
  -3   1  18        1.68       -0.88      1.21 o
  -2   1  18       21.20       20.42      2.18 o
  -1   1  18        9.80        9.41      1.94 o
   0   1  18        3.33        4.52      1.73 o
   1   1  18        1.53        1.47      1.82 o
   2   1  18        2.05        1.71      2.08 o
   3   1  18       11.41        8.84      4.20 o
   4   1  18       17.66       26.15      5.63 o
 -10   2  18        4.23        5.34      2.41 o
  -9   2  18        3.42        1.41      2.37 o
  -8   2  18        0.39       -1.06      2.06 o
  -7   2  18        1.43        1.29      1.99 o
  -6   2  18       14.08       11.80      2.82 o
  -5   2  18      235.27      226.92      6.35 o
  -4   2  18       36.40       37.84      2.31 o
  -3   2  18       16.58        9.76      1.72 o
  -2   2  18        3.49        3.15      1.41 o
  -1   2  18       68.17       72.02      3.46 o
   0   2  18       12.08        6.88      1.86 o
   1   2  18        7.69       11.33      2.18 o
   2   2  18        6.36       -0.19      2.14 o
   3   2  18        2.47        2.00      2.86 o
 -10   3  18        3.38        4.01      3.02 o
  -9   3  18       49.58       54.38      4.63 o
  -8   3  18        1.84        1.14      2.27 o
  -7   3  18        7.77        8.38      2.30 o
  -6   3  18       26.70       18.68      2.34 o
  -5   3  18       30.39       38.28      3.08 o
  -4   3  18       78.22       73.94      3.77 o
  -3   3  18        2.49        3.90      1.50 o
  -2   3  18       38.24       39.86      2.54 o
  -1   3  18       50.84       51.20      2.98 o
   0   3  18        0.43       -1.55      1.55 o
   1   3  18       29.40       25.26      2.94 o
   2   3  18        0.04        0.76      2.24 o
   3   3  18        9.06        8.04      3.33 o
 -10   4  18        6.01        5.57      4.03 o
  -9   4  18        5.05        7.03      2.79 o
  -8   4  18       23.98       34.18      3.88 o
  -7   4  18        3.88        5.03      2.37 o
  -6   4  18       25.12       29.97      4.04 o
  -5   4  18       71.09       63.98      3.95 o
  -4   4  18        0.00        0.18      1.60 o
  -3   4  18        0.30        2.28      1.52 o
  -2   4  18        4.86        4.55      1.84 o
  -1   4  18       56.37       71.09      3.50 o
   0   4  18       44.97       30.79      2.81 o
   1   4  18       10.69        6.42      2.25 o
   2   4  18       11.71        7.85      2.64 o
   3   4  18        0.52        2.38      2.92 o
  -9   5  18        1.22        1.47      2.66 o
  -8   5  18        8.71        5.50      2.75 o
  -7   5  18        5.04        0.92      2.41 o
  -6   5  18        0.08        2.13      2.58 o
  -5   5  18      145.16      140.33      5.27 o
  -4   5  18       18.60       16.77      2.52 o
  -3   5  18        1.95        2.32      1.63 o
  -2   5  18       22.29       18.91      2.64 o
  -1   5  18        0.62       -1.30      1.48 o
   0   5  18       41.24       43.69      3.47 o
   1   5  18        2.03        5.03      2.28 o
   2   5  18       61.09       66.27      5.06 o
   3   5  18        0.84       -1.83      2.43 o
  -9   6  18       25.71       34.64      5.04 o
  -8   6  18        6.00        5.61      2.92 o
  -7   6  18       15.73       17.93      2.67 o
  -6   6  18        1.43        2.58      2.27 o
  -5   6  18        9.13        9.78      2.27 o
  -4   6  18       16.74       13.07      2.33 o
  -3   6  18        1.47        3.37      1.69 o
  -2   6  18        4.44        2.71      1.75 o
  -1   6  18        2.79        2.64      1.63 o
   0   6  18       23.43       25.59      3.08 o
   1   6  18      219.77      263.33      7.62 o
   2   6  18        1.57        4.47      2.87 o
  -8   7  18        1.26        1.33      2.98 o
  -7   7  18        1.93        0.67      2.17 o
  -6   7  18        5.44        8.79      2.63 o
  -5   7  18        4.49        1.82      1.92 o
  -4   7  18        7.80        4.04      2.18 o
  -3   7  18       48.50       49.14      3.90 o
  -2   7  18        0.54        2.45      1.86 o
  -1   7  18       83.47       75.97      3.95 o
   0   7  18       13.13       10.00      2.52 o
   1   7  18       20.25       10.80      2.89 o
  -7   8  18        0.00        1.59      2.34 o
  -6   8  18        7.32        5.52      2.62 o
  -5   8  18        2.35       -1.57      1.97 o
  -4   8  18      184.05      208.15      9.91 o
  -3   8  18       32.11       28.10      3.59 o
  -2   8  18        1.00        0.08      1.83 o
  -1   8  18       20.97       17.93      2.60 o
   0   8  18       44.74       40.88      4.37 o
   1   8  18       46.95       52.07      5.78 o
  -6   9  18        1.71        3.85      3.25 o
  -5   9  18       89.95       91.55      5.29 o
  -4   9  18       61.60       72.90      7.25 o
  -3   9  18       14.72        7.24      2.86 o
  -2   9  18        3.95        1.68      2.09 o
  -1   9  18        3.08        6.93      2.61 o
  -4  10  18        3.70        2.39      2.96 o
  -3  10  18        3.96        1.65      2.97 o
 -10   1  19       23.79       26.50      4.67 o
  -9   1  19       59.95       62.78      4.96 o
  -8   1  19        8.84        3.54      2.48 o
  -7   1  19        0.88        1.02      2.28 o
  -6   1  19      113.42      130.48      7.78 o
  -5   1  19       14.16        7.84      2.62 o
  -4   1  19        3.08        3.47      1.55 o
  -3   1  19       10.50       11.02      1.83 o
  -2   1  19       72.95       79.14      3.22 o
  -1   1  19       41.73       49.56      3.33 o
   0   1  19        4.69        1.08      1.94 o
   1   1  19      106.61      126.03      5.19 o
   2   1  19       51.19       59.84      4.43 o
   3   1  19       16.59       15.51      3.13 o
 -10   2  19        0.16        2.69      4.39 o
  -9   2  19        1.59        2.11      2.54 o
  -8   2  19        6.51        6.56      2.63 o
  -7   2  19       10.45        5.39      2.59 o
  -6   2  19        0.12       -1.24      2.05 o
  -5   2  19      109.50      110.32      5.48 o
  -4   2  19        1.73        2.70      1.57 o
  -3   2  19        6.78        5.71      1.65 o
  -2   2  19        2.92        0.60      1.49 o
  -1   2  19       28.99       26.92      3.00 o
   0   2  19        6.94        9.95      2.30 o
   1   2  19        1.37        2.21      2.07 o
   2   2  19       33.64       36.92      4.03 o
   3   2  19       26.97       37.43      4.83 o
  -9   3  19       12.18       12.01      3.93 o
  -8   3  19       18.25       17.36      3.33 o
  -7   3  19       35.75       39.19      4.30 o
  -6   3  19        1.28       -1.16      1.99 o
  -5   3  19       66.36       65.33      3.80 o
  -4   3  19       18.45       18.18      1.88 o
  -3   3  19       27.61       28.10      2.49 o
  -2   3  19       15.48       14.72      2.47 o
  -1   3  19        8.82       11.80      2.10 o
   0   3  19        9.67        4.97      2.01 o
   1   3  19       10.73       10.48      2.35 o
   2   3  19       51.23       77.38      5.31 o
  -9   4  19        0.18       -1.21      2.79 o
  -8   4  19        2.52        3.14      3.30 o
  -7   4  19       39.70       33.64      4.27 o
  -6   4  19        8.60        4.02      2.09 o
  -5   4  19       38.73       38.14      3.35 o
  -4   4  19       50.61       55.29      3.67 o
  -3   4  19       30.40       35.49      2.71 o
  -2   4  19        0.90       -0.70      1.68 o
  -1   4  19       13.46       18.68      2.41 o
   0   4  19        0.13       -0.78      1.75 o
   1   4  19        0.73        0.58      2.34 o
   2   4  19       24.51       24.91      4.47 o
  -9   5  19        4.49        3.88      3.11 o
  -8   5  19       13.52        9.46      5.01 o
  -7   5  19       19.17       27.23      4.25 o
  -6   5  19        0.23        1.86      2.02 o
  -5   5  19        6.87        5.42      3.47 o
  -4   5  19       26.90       23.62      2.90 o
  -3   5  19        7.79        1.90      1.89 o
  -2   5  19       16.51       20.59      2.60 o
  -1   5  19        4.35        5.26      1.95 o
   0   5  19       23.73       19.36      2.61 o
   1   5  19       24.41       22.57      3.31 o
   2   5  19      109.71      126.00      6.56 o
  -8   6  19       15.99       13.17      5.50 o
  -7   6  19       35.79       32.21      4.33 o
  -6   6  19        0.03        0.19      2.17 o
  -5   6  19       29.41       23.56      3.28 o
  -4   6  19      105.66      113.57      5.82 o
  -3   6  19      106.54      119.98      4.63 o
  -2   6  19       10.98       11.96      2.30 o
  -1   6  19        0.07        0.80      1.95 o
   0   6  19        1.97        1.96      2.12 o
   1   6  19       33.96       45.36      5.17 o
  -7   7  19        1.17        1.33      2.22 o
  -6   7  19        4.08        6.89      2.64 o
  -5   7  19        1.54        1.53      2.24 o
  -4   7  19       84.72      108.29      5.63 o
  -3   7  19        7.55        9.82      2.87 o
  -2   7  19        2.58        4.90      2.09 o
  -1   7  19        3.98        3.88      2.25 o
   0   7  19        1.39        0.48      2.46 o
  -6   8  19        0.00       -0.88      2.61 o
  -5   8  19        0.08       -0.34      2.30 o
  -4   8  19       42.25       39.18      4.12 o
  -3   8  19        9.55        3.65      2.67 o
  -2   8  19        5.06        5.49      2.21 o
  -1   8  19        1.14        6.70      2.58 o
  -5   9  19       67.29       75.73      5.47 o
  -4   9  19        8.28        7.94      3.27 o
  -3   9  19        0.25       -2.58      2.58 o
  -9   0  20       21.74       22.96      5.47 o
  -8   0  20        7.74       10.72      7.78 o
  -7   0  20      125.24      137.18     17.05 o
  -6   0  20       14.32       14.87      4.72 o
  -5   0  20       20.58       11.16      5.45 o
  -4   0  20       16.95       15.62      2.96 o
  -3   0  20        0.11       -1.24      2.14 o
  -2   0  20       62.78       65.81      4.44 o
  -1   0  20        0.43        1.47      3.45 o
   0   0  20       27.53       24.42      5.13 o
   1   0  20        2.99        0.74      3.11 o
   2   0  20       38.48       35.57      5.48 o
  -9   1  20       12.40       17.51      3.63 o
  -8   1  20       12.95       15.27      3.74 o
  -7   1  20        8.30       13.39      3.12 o
  -6   1  20       12.71       15.59      3.41 o
  -5   1  20        8.44       10.08      2.33 o
  -4   1  20       23.67       26.55      2.41 o
  -3   1  20        8.15        8.75      1.89 o
  -2   1  20       38.41       34.44      2.62 o
  -1   1  20      101.95      112.78      4.65 o
   0   1  20       20.89       25.10      3.19 o
   1   1  20        4.92        7.59      2.59 o
   2   1  20        4.90        8.37      2.85 o
  -9   2  20        0.73        0.81      2.82 o
  -8   2  20        1.33        0.60      2.42 o
  -7   2  20        0.55        0.36      2.42 o
  -6   2  20        0.05       -2.28      2.28 o
  -5   2  20       82.53       82.67      4.19 o
  -4   2  20        0.17        3.04      1.73 o
  -3   2  20       19.72       21.18      2.58 o
  -2   2  20       40.71       49.87      3.13 o
  -1   2  20      100.10      118.13      4.72 o
   0   2  20       52.40       61.78      4.23 o
   1   2  20        0.24        1.57      2.39 o
   2   2  20        0.49       -2.06      2.41 o
  -9   3  20       25.50       21.68      4.74 o
  -8   3  20        8.58        2.46      2.73 o
  -7   3  20       22.07       20.83      3.69 o
  -6   3  20        0.01        3.96      2.89 o
  -5   3  20        1.15        2.16      1.99 o
  -4   3  20        1.28        0.75      2.19 o
  -3   3  20       64.46       67.16      4.01 o
  -2   3  20       48.33       58.60      3.70 o
  -1   3  20       25.35       26.79      3.17 o
   0   3  20       88.45       98.07      4.71 o
   1   3  20        6.62       11.38      2.84 o
  -8   4  20      111.06      136.20      7.14 o
  -7   4  20        0.81       -1.16      2.54 o
  -6   4  20       15.90       17.91      2.74 o
  -5   4  20        3.58        5.38      2.39 o
  -4   4  20        0.03        0.95      1.90 o
  -3   4  20      105.02      118.82      5.24 o
  -2   4  20       39.16       34.84      3.15 o
  -1   4  20       24.10       21.93      2.78 o
   0   4  20       19.89       24.17      3.04 o
   1   4  20       10.72       12.38      2.99 o
  -8   5  20        1.13        0.36      2.97 o
  -7   5  20       13.50       11.29      3.41 o
  -6   5  20        3.80        5.39      2.45 o
  -5   5  20        0.00       -2.13      2.13 o
  -4   5  20       21.88       22.55      3.06 o
  -3   5  20       11.88       14.92      2.54 o
  -2   5  20       37.25       43.36      3.45 o
  -1   5  20        0.96       -0.89      2.04 o
   0   5  20       31.11       36.14      3.49 o
   1   5  20       49.43       53.57      4.17 o
  -7   6  20       56.56       69.06     12.27 o
  -6   6  20        4.34        6.55      2.72 o
  -5   6  20       13.50       11.54      2.92 o
  -4   6  20       94.24       87.14      5.40 o
  -3   6  20        0.07        0.80      2.49 o
  -2   6  20        2.05        1.88      2.11 o
  -1   6  20       13.99       14.88      2.72 o
   0   6  20       74.02       88.61      7.06 o
  -6   7  20        1.57        4.92      2.90 o
  -5   7  20       59.37       57.87      5.27 o
  -4   7  20       45.25       60.07      4.73 o
  -3   7  20       13.34       12.91      3.18 o
  -2   7  20       15.24       15.36      2.71 o
  -1   7  20       20.94       31.39      3.55 o
  -5   8  20       29.33       25.06      4.61 o
  -4   8  20        3.86        1.66      3.00 o
  -3   8  20        0.03       -2.71      2.71 o
  -9   1  21        7.37        8.61      3.95 o
  -8   1  21        6.59        5.70      2.81 o
  -7   1  21       37.96       36.68      4.58 o
  -6   1  21       11.90        5.22      3.72 o
  -5   1  21        0.04       -0.53      1.93 o
  -4   1  21        1.82        2.58      1.73 o
  -3   1  21       16.46       22.79      2.49 o
  -2   1  21       63.87       76.44      3.74 o
  -1   1  21       59.00       70.77      4.37 o
   0   1  21        4.08        7.47      2.63 o
   1   1  21        0.68        3.70      2.86 o
  -8   2  21       17.14       14.77      3.52 o
  -7   2  21        5.03        0.81      2.65 o
  -6   2  21       54.80       61.29      5.44 o
  -5   2  21       58.34       75.83      4.47 o
  -4   2  21        6.41        4.70      1.89 o
  -3   2  21        0.01       -0.50      1.74 o
  -2   2  21       75.32       77.79      4.16 o
  -1   2  21      125.86      136.39      5.22 o
   0   2  21        0.52       -0.38      2.28 o
   1   2  21       11.59       10.75      3.09 o
  -8   3  21       28.20       24.90      4.59 o
  -7   3  21        3.87        3.92      2.96 o
  -6   3  21        3.43        0.96      2.69 o
  -5   3  21       39.24       40.51      3.69 o
  -4   3  21        6.38        7.33      2.60 o
  -3   3  21       13.57       16.75      2.47 o
  -2   3  21       10.47        8.73      2.41 o
  -1   3  21        0.06        0.12      2.05 o
   0   3  21       23.10       20.21      3.23 o
  -8   4  21        0.05        0.01      3.15 o
  -7   4  21       84.14       71.88      6.96 o
  -6   4  21        0.07        1.21      2.21 o
  -5   4  21       15.94       15.22      3.04 o
  -4   4  21       55.10       63.29      4.78 o
  -3   4  21      208.45      253.69      7.27 o
  -2   4  21       16.05       19.90      3.21 o
  -1   4  21        2.04        3.62      2.39 o
   0   4  21      171.53      218.21      8.23 o
  -7   5  21       38.40       33.57      5.23 o
  -6   5  21       13.03       10.03      2.82 o
  -5   5  21        1.98        4.78      2.66 o
  -4   5  21        2.73       -0.33      2.63 o
  -3   5  21       17.84       15.02      2.72 o
  -2   5  21        1.27        1.90      2.15 o
  -1   5  21        1.66        2.76      2.39 o
  -6   6  21        0.00       -0.53      2.54 o
  -5   6  21        0.02        1.21      2.70 o
  -4   6  21       12.30       11.32      3.26 o
  -3   6  21        3.87        3.30      2.65 o
  -2   6  21       17.44       21.51      3.20 o
  -4   7  21        9.37       13.15      3.46 o
  -8   0  22       21.87       25.78      7.27 o
  -7   0  22        7.61        0.70      3.85 o
  -6   0  22        0.05       -1.40      3.74 o
  -5   0  22        5.82        3.36      5.00 o
  -4   0  22        4.49        5.58      2.84 o
  -3   0  22       99.65      117.98      6.63 o
  -2   0  22       52.47       60.76      6.34 o
  -1   0  22        5.47        2.83      3.46 o
  -8   1  22       20.02       19.32      4.94 o
  -7   1  22        4.91       13.19      3.59 o
  -6   1  22       31.22       43.65      5.15 o
  -5   1  22       40.27       42.55      3.71 o
  -4   1  22        4.02        5.83      1.98 o
  -3   1  22        1.53       -0.58      1.97 o
  -2   1  22        0.35        0.52      2.27 o
  -1   1  22      134.23      143.60      5.87 o
  -7   2  22       46.76       59.42     11.42 o
  -6   2  22       17.16       20.37      3.99 o
  -5   2  22        3.31        0.86      2.12 o
  -4   2  22       20.94       26.33      2.89 o
  -3   2  22       33.31       29.15      3.31 o
  -2   2  22       98.66      127.12      5.52 o
  -1   2  22        4.74        0.01      2.29 o
  -7   3  22       29.22       27.15      4.86 o
  -6   3  22       10.87       12.26      5.70 o
  -5   3  22        0.86        3.03      2.48 o
  -4   3  22        4.79        8.20      2.82 o
  -3   3  22        1.32       -1.96      1.96 o
  -2   3  22       15.21       20.38      2.87 o
  -1   3  22        5.69        5.00      2.39 o
  -6   4  22       48.91       51.33      7.08 o
  -5   4  22       14.48       17.51      3.31 o
  -4   4  22       18.22       29.78      4.39 o
  -3   4  22       23.66       30.36      3.05 o
  -2   4  22        0.03        1.36      2.34 o
  -5   5  22        4.08        2.73      2.95 o
  -4   5  22       34.79       34.87      5.20 o
  -3   5  22        0.41        2.06      2.43 o
  -6   1  23       25.23       34.59      4.83 o
  -5   1  23        8.06        6.46      3.32 o
  -4   1  23       13.24       17.24      2.59 o
  -3   1  23       16.21       17.38      2.99 o
  -6   2  23       20.30       17.28      4.75 o
  -5   2  23       31.70       29.22      3.59 o
  -4   2  23        8.94       15.08      3.27 o
  -3   2  23        0.00        0.00      2.30 o
  -5   3  23       19.47       10.87      8.03 o
  -4   3  23        3.72        6.04      3.49 o
 
